# Supplementary material for: Unraveling the impact of ZZZ3 on the mTOR/ribosome pathway in human embryonic stem cells homeostasis
Source: Stem Cell Reports. 2024 May 2;19(5):729–43. doi: 10.1016/j.stemcr.2024.04.002 (PMC11103890; doi:10.1016/j.stemcr.2024.04.002)
Supplement: Table S1. Interactome data and Gene Ontology [file mmc3.xlsx]

## Sheet: ZZZ3 interactors ESC-1
Student's T-test Significant WT_CT	Student's T-test Difference WT_CT	FC WT_CT	Protein IDs	Protein names	Gene names
+	9.76634	870.886	P84090	Enhancer of rudimentary homolog	ERH
+	9.63395	794.526	Q9Y2W1	Thyroid hormone receptor-associated protein 3	THRAP3
+	9.48583	717	O95232;O95232-2	Luc7-like protein 3	LUC7L3
+	9.21724	595.204	Q86V48-2;Q86V48-3;Q86V48	Leucine zipper protein 1	LUZP1
+	8.89594	476.37	P38919	Eukaryotic initiation factor 4A-III;Eukaryotic initiation factor 4A-III, N-terminally processed	EIF4A3
+	8.35936	328.411	P84085	ADP-ribosylation factor 5	ARF5
+	7.58874	192.503	Q5T7N2	LINE-1 type transposase domain-containing protein 1	L1TD1
+	7.28646	156.114	O00422	Histone deacetylase complex subunit SAP18	SAP18
+	7.05691	133.15	Q9NUD5;Q9NUD5-2	Zinc finger CCHC domain-containing protein 3	ZCCHC3
+	6.91596	120.757	Q8IYH5-4;Q8IYH5-2;Q8IYH5	ZZ-type zinc finger-containing protein 3	ZZZ3
+	6.76048	108.419	Q16629-3;Q16629-2;Q16629-4;Q16629	Serine/arginine-rich splicing factor 7	SRSF7
+	6.70176	104.095	Q15287-3;Q15287-2;Q15287	RNA-binding protein with serine-rich domain 1	RNPS1
+	6.67892	102.46	P46776	60S ribosomal protein L27a	RPL27A
+	6.58135	95.7599	Q96A72;P61326;P61326-2	Protein mago nashi homolog 2;Protein mago nashi homolog	MAGOHB;MAGOH
+	6.53517	92.7432	Q9Y5S9;Q9Y5S9-2	RNA-binding protein 8A	RBM8A
+	6.48044	89.2908	Q9NYF8-2;Q9NYF8;Q9NYF8-3;Q9NYF8-4	Bcl-2-associated transcription factor 1	BCLAF1
+	6.4245	85.8949	Q9HCS7	Pre-mRNA-splicing factor SYF1	XAB2
+	6.20813	73.9322	Q6P2Q9	Pre-mRNA-processing-splicing factor 8	PRPF8
+	6.10458	68.8116	Q9H307;Q9H307-2	Pinin	PNN
+	5.97035	62.6981	P62995-3;P62995	Transformer-2 protein homolog beta	TRA2B
+	5.85138	57.7352	O43293;O43293-2	Death-associated protein kinase 3	DAPK3
+	5.84799	57.5997	Q5JNZ5;P62854	Putative 40S ribosomal protein S26-like 1;40S ribosomal protein S26	RPS26P11;RPS26
+	5.84128	57.3324	P62277	40S ribosomal protein S13	RPS13
+	5.77946	54.9276	P11169;Q8TDB8-4;Q8TDB8-2;Q8TDB8;Q8TDB8-5;Q8TDB8-3	Solute carrier family 2, facilitated glucose transporter member 3;Solute carrier family 2, facilitated glucose transporter member 14	SLC2A3;SLC2A14
+	5.76574	54.4077	P98164	Low-density lipoprotein receptor-related protein 2	LRP2
+	5.73638	53.3117	Q49A26-2;Q49A26-3;Q49A26;Q49A26-5;Q49A26-4	Putative oxidoreductase GLYR1	GLYR1
+	5.72511	52.8969	P84103-2;P84103	Serine/arginine-rich splicing factor 3	SRSF3
+	5.66826	50.853	P38159;P38159-2;P38159-3;O75526;Q8N7X1	RNA-binding motif protein, X chromosome;RNA-binding motif protein, X chromosome, N-terminally processed	RBMX
+	5.63154	49.575	O75643;O75643-2	U5 small nuclear ribonucleoprotein 200 kDa helicase	SNRNP200
+	5.5781	47.7722	P31943	Heterogeneous nuclear ribonucleoprotein H;Heterogeneous nuclear ribonucleoprotein H, N-terminally processed	HNRNPH1
+	5.48625	44.8256	P62316;P62316-2	Small nuclear ribonucleoprotein Sm D2	SNRPD2
+	5.46218	44.0839	Q9UKV3-3;Q9UKV3-2;Q9UKV3-5;Q9UKV3	Apoptotic chromatin condensation inducer in the nucleus	ACIN1
+	5.40042	42.2365	O75494-5;O75494-4;O75494-6;O75494-3;O75494-2;O75494	Serine/arginine-rich splicing factor 10	SRSF10
+	5.39352	42.035	Q9Y5M8	Signal recognition particle receptor subunit beta	SRPRB
+	5.34422	40.6229	Q9P0K7-4;Q9P0K7-3;Q9P0K7;Q9P0K7-2	Ankycorbin	RAI14
+	5.33058	40.2406	Q00325-2;Q00325	Phosphate carrier protein, mitochondrial	SLC25A3
+	5.30818	39.6206	O75533	Splicing factor 3B subunit 1	SF3B1
+	5.29062	39.1413	Q9BWD1;Q9BWD1-2	Acetyl-CoA acetyltransferase, cytosolic	ACAT2
+	5.27776	38.794	Q15424-2;Q15424;Q15424-4;Q15424-3	Scaffold attachment factor B1	SAFB
+	5.18851	36.4668	P46782	40S ribosomal protein S5;40S ribosomal protein S5, N-terminally processed	RPS5
+	5.12625	34.9265	Q9Y3Y2-4;Q9Y3Y2;Q9Y3Y2-3	Chromatin target of PRMT1 protein	CHTOP
+	5.09111	34.0861	P48739;P48739-3;P48739-2	Phosphatidylinositol transfer protein beta isoform	PITPNB
+	4.99846	31.9659	Q15029-2;Q15029-3;Q15029	116 kDa U5 small nuclear ribonucleoprotein component	EFTUD2
+	4.97397	31.4278	Q96HS1;Q96HS1-2	Serine/threonine-protein phosphatase PGAM5, mitochondrial	PGAM5
+	4.97309	31.4086	P61619;P61619-3	Protein transport protein Sec61 subunit alpha isoform 1	SEC61A1
+	4.89945	29.8457	Q99623;Q99623-2	Prohibitin-2	PHB2
+	4.86383	29.1178	Q9NQC3;Q9NQC3-2;Q9NQC3-5;Q9NQC3-4;Q9NQC3-6;Q9NQC3-3	Reticulon-4	RTN4
+	4.86376	29.1164	Q53GQ0;Q53GQ0-2	Very-long-chain 3-oxoacyl-CoA reductase	HSD17B12
+	4.79716	27.8028	Q02543	60S ribosomal protein L18a	RPL18A
+	4.74187	26.7575	Q14202-2;Q14202;Q14202-3;Q5VZL5-3;Q5VZL5-2;Q5VZL5-4;Q5VZL5	Zinc finger MYM-type protein 3	ZMYM3
+	4.72877	26.5156	P49207	60S ribosomal protein L34	RPL34
+	4.72794	26.5004	Q92843-2;Q86U42-2;Q86U42	Polyadenylate-binding protein 2	PABPN1
+	4.69664	25.9316	Q5VTL8;Q5VTL8-2	Pre-mRNA-splicing factor 38B	PRPF38B
+	4.68525	25.7277	Q96DI7;Q96DI7-2	U5 small nuclear ribonucleoprotein 40 kDa protein	SNRNP40
+	4.67691	25.5794	Q8WXH0-7;Q8WXH0;Q8WXH0-2;Q8WXH0-3;Q8WXH0-4;Q8WXH0-5;Q8NF91-9;Q8NF91-3;Q8NF91-8;Q8NF91-2;Q8NF91-4;Q8NF91;Q8WXH0-6	Nesprin-2	SYNE2
+	4.66442	25.3589	Q13247-3;Q13247;Q08170;Q13247-2	Serine/arginine-rich splicing factor 6;Serine/arginine-rich splicing factor 4	SRSF6;SRSF4
+	4.60798	24.386	Q12874	Splicing factor 3A subunit 3	SF3A3
+	4.59032	24.0893	Q13573	SNW domain-containing protein 1	SNW1
+	4.57096	23.7682	P62879;P62879-2;P62873-2;Q9HAV0;P62873;P16520-2;P16520	Guanine nucleotide-binding protein G(I)/G(S)/G(T) subunit beta-2;Guanine nucleotide-binding protein G(I)/G(S)/G(T) subunit beta-1;Guanine nucleotide-binding protein subunit beta-4	GNB2;GNB1;GNB4
+	4.55938	23.5782	Q07955;Q07955-3;Q07955-2	Serine/arginine-rich splicing factor 1	SRSF1
+	4.55733	23.5447	Q13242	Serine/arginine-rich splicing factor 9	SRSF9
+	4.52684	23.0523	P04843	Dolichyl-diphosphooligosaccharide--protein glycosyltransferase subunit 1	RPN1
+	4.52434	23.0124	P08579	U2 small nuclear ribonucleoprotein B	SNRPB2
+	4.51091	22.7992	Q9HCE1;Q9HCE1-2;Q9HCE1-3	Putative helicase MOV-10	MOV10
+	4.49542	22.5557	Q2TAY7;Q2TAY7-2	WD40 repeat-containing protein SMU1;WD40 repeat-containing protein SMU1, N-terminally processed	SMU1
+	4.47556	22.2473	Q9BWJ5	Splicing factor 3B subunit 5	SF3B5
+	4.47277	22.2043	P62906	60S ribosomal protein L10a	RPL10A
+	4.46051	22.0165	O43823	A-kinase anchor protein 8	AKAP8
+	4.455	21.9325	Q01081;Q01081-4;Q01081-2;Q8WU68-3;Q8WU68	Splicing factor U2AF 35 kDa subunit	U2AF1
+	4.44724	21.8149	Q01650	Large neutral amino acids transporter small subunit 1	SLC7A5
+	4.4249	21.4797	P43246;P43246-2	DNA mismatch repair protein Msh2	MSH2
+	4.42196	21.4359	Q3SXM5;Q3SXM5-2	Inactive hydroxysteroid dehydrogenase-like protein 1	HSDL1
+	4.41906	21.3929	O00264;O00264-2	Membrane-associated progesterone receptor component 1	PGRMC1
+	4.41552	21.3405	Q9NRZ9-3;Q9NRZ9-2;Q9NRZ9;Q9NRZ9-6;Q9NRZ9-5;Q9NRZ9-4;Q9NRZ9-8;Q9NRZ9-7;Q9NRZ9-9;Q8TE73	Lymphoid-specific helicase	HELLS
+	4.41039	21.2647	Q9BZL1	Ubiquitin-like protein 5	UBL5
+	4.40355	21.1641	P61204-2;P84077;P61204	ADP-ribosylation factor 3;ADP-ribosylation factor 1	ARF3;ARF1
+	4.40235	21.1465	Q13151	Heterogeneous nuclear ribonucleoprotein A0	HNRNPA0
+	4.39535	21.0442	P61254;Q9UNX3	60S ribosomal protein L26;60S ribosomal protein L26-like 1	RPL26;RPL26L1
+	4.3708	20.6891	Q96C36	Pyrroline-5-carboxylate reductase 2	PYCR2
+	4.32958	20.1064	P56747	Claudin-6	CLDN6
+	4.31099	19.8489	Q9NTM9	Copper homeostasis protein cutC homolog	CUTC
+	4.29457	19.6243	P55060-3;P55060;P55060-4;P55060-2	Exportin-2	CSE1L
+	4.27765	19.3955	P53985;P53985-2	Monocarboxylate transporter 1	SLC16A1
+	4.23663	18.8518	Q14194;Q14194-2	Dihydropyrimidinase-related protein 1	CRMP1
+	4.2366	18.8514	Q9HCG8	Pre-mRNA-splicing factor CWC22 homolog	CWC22
+	4.22323	18.6775	P18583-5;P18583-2;P18583-7;P18583;P18583-9;P18583-10;P18583-3;P18583-4;P18583-6;P18583-8	Protein SON	SON
+	4.20621	18.4585	P05023-4;P05023;P05023-3;P05023-2;P13637;P50993;P13637-2;P13637-3;Q13733;P20648;P54707;P54707-2	Sodium/potassium-transporting ATPase subunit alpha-1	ATP1A1
+	4.18262	18.1591	P62899-3;P62899;P62899-2	60S ribosomal protein L31	RPL31
+	4.17684	18.0865	P35232;P35232-2	Prohibitin	PHB
+	4.15905	17.8648	Q1KMD3	Heterogeneous nuclear ribonucleoprotein U-like protein 2	HNRNPUL2
+	4.15057	17.7601	P09012	U1 small nuclear ribonucleoprotein A	SNRPA
+	4.08129	16.9274	Q08211;Q08211-2	ATP-dependent RNA helicase A	DHX9
+	4.06581	16.7468	Q9NVI7-2;Q9NVI7-3;Q9NVI7;Q5T9A4;Q5T9A4-3;Q5T9A4-2;Q5T2N8	ATPase family AAA domain-containing protein 3A;ATPase family AAA domain-containing protein 3B	ATAD3A;ATAD3B
+	4.05927	16.671	P21359-2;P21359-6;P21359;P21359-4;P21359-3;P21359-5	Neurofibromin;Neurofibromin truncated	NF1
+	4.05692	16.6439	Q9Y6K9-2;Q9Y6K9;Q9Y6K9-3	NF-kappa-B essential modulator	IKBKG
+	4.05385	16.6085	P49411	Elongation factor Tu, mitochondrial	TUFM
+	4.03453	16.3876	Q15758;Q15758-3;Q15758-2	Neutral amino acid transporter B(0)	SLC1A5
+	4.02761	16.3092	P37268;P37268-2;P37268-4;P37268-3;P37268-5	Squalene synthase	FDFT1
+	3.98679	15.8542	P52597	Heterogeneous nuclear ribonucleoprotein F;Heterogeneous nuclear ribonucleoprotein F, N-terminally processed	HNRNPF
+	3.96192	15.5832	Q9Y3C6	Peptidyl-prolyl cis-trans isomerase-like 1	PPIL1
+	3.96018	15.5644	Q99729-3;Q99729-2;Q99729-4;Q99729	Heterogeneous nuclear ribonucleoprotein A/B	HNRNPAB
+	3.94876	15.4417	Q14151	Scaffold attachment factor B2	SAFB2
+	3.93838	15.331	Q09161	Nuclear cap-binding protein subunit 1	NCBP1
+	3.93787	15.3256	Q8NF37	Lysophosphatidylcholine acyltransferase 1	LPCAT1
+	3.92583	15.1982	P62913;P62913-2	60S ribosomal protein L11	RPL11
+	3.90306	14.9602	P33993;P33993-3;P33993-2	DNA replication licensing factor MCM7	MCM7
+	3.90284	14.9579	P16615;P16615-5;P16615-2;P16615-3;P16615-4;O14983-2;O14983;O14983-3;Q93084-4;Q93084-2;Q93084-3;Q93084-7;Q93084;Q93084-6;Q93084-5	Sarcoplasmic/endoplasmic reticulum calcium ATPase 2	ATP2A2
+	3.89953	14.9237	Q13501-2;Q13501	Sequestosome-1	SQSTM1
+	3.89415	14.8681	Q8TCT9-5;Q8TCT9;Q8TCT9-4;Q8TCT9-2	Minor histocompatibility antigen H13	HM13
+	3.89052	14.8308	Q99459	Cell division cycle 5-like protein	CDC5L
+	3.86836	14.6047	P51153	Ras-related protein Rab-13	RAB13
+	3.82866	14.2083	Q7RTV0	PHD finger-like domain-containing protein 5A	PHF5A
+	3.82489	14.1712	P15880	40S ribosomal protein S2	RPS2
+	3.8189	14.1125	Q12800-3;Q12800	Alpha-globin transcription factor CP2	TFCP2
+	3.81334	14.0582	Q9NW64;Q9NW64-2	Pre-mRNA-splicing factor RBM22	RBM22
+	3.79111	13.8432	P60953;P60953-1	Cell division control protein 42 homolog	CDC42
+	3.7802	13.739	Q9HD20-2;Q9HD20	Manganese-transporting ATPase 13A1	ATP13A1
+	3.77572	13.6964	P43243;P43243-2	Matrin-3	MATR3
+	3.74767	13.4326	P52701-4;P52701-3;P52701;P52701-2	DNA mismatch repair protein Msh6	MSH6
+	3.74383	13.3969	Q13148;Q13148-4	TAR DNA-binding protein 43	TARDBP
+	3.70844	13.0723	Q96SQ9;Q96SQ9-2	Cytochrome P450 2S1	CYP2S1
+	3.70081	13.0033	O94906;O94906-2	Pre-mRNA-processing factor 6	PRPF6
+	3.66883	12.7183	O94905	Erlin-2	ERLIN2
+	3.64094	12.4748	O95573	Long-chain-fatty-acid--CoA ligase 3	ACSL3
+	3.63061	12.3858	P08621;P08621-2;P08621-3;P08621-4	U1 small nuclear ribonucleoprotein 70 kDa	SNRNP70
+	3.62628	12.3486	Q9Y3X0	Coiled-coil domain-containing protein 9	CCDC9
+	3.60679	12.1829	Q9P035;Q9P035-2	Very-long-chain (3R)-3-hydroxyacyl-CoA dehydratase 3	HACD3
+	3.60434	12.1623	P62701;P22090;Q8TD47	40S ribosomal protein S4, X isoform;40S ribosomal protein S4, Y isoform 1	RPS4X;RPS4Y1
+	3.59245	12.0624	P62753	40S ribosomal protein S6	RPS6
+	3.58892	12.033	Q9H3N1	Thioredoxin-related transmembrane protein 1	TMX1
+	3.58	11.9588	Q9UBM7	7-dehydrocholesterol reductase	DHCR7
+	3.56247	11.8144	Q9UN81;Q96Q89-4	LINE-1 retrotransposable element ORF1 protein	L1RE1
+	3.56144	11.8059	Q15393;Q15393-2;Q15393-3	Splicing factor 3B subunit 3	SF3B3
+	3.55077	11.7189	P04844-2;P04844	Dolichyl-diphosphooligosaccharide--protein glycosyltransferase subunit 2	RPN2
+	3.54945	11.7082	P55081	Microfibrillar-associated protein 1	MFAP1
+	3.54786	11.6953	O95197-3;O95197-4;O95197-7;O95197-2;O95197;O95197-6;O95197-5	Reticulon-3	RTN3
+	3.54663	11.6854	Q9NZ01;Q9NZ01-2	Very-long-chain enoyl-CoA reductase	TECR
+	3.54403	11.6643	P18085	ADP-ribosylation factor 4	ARF4
+	3.54279	11.6543	Q96F86	Enhancer of mRNA-decapping protein 3	EDC3
+	3.51926	11.4658	Q13123	Protein Red	IK
+	3.51153	11.4045	Q13595-4;Q13595-3;Q13595;Q13595-2	Transformer-2 protein homolog alpha	TRA2A
+	3.50162	11.3264	P18621-3;P18621;P18621-2	60S ribosomal protein L17	RPL17
+	3.48772	11.2178	Q96I24	Far upstream element-binding protein 3	FUBP3
+	3.48577	11.2027	P41223;P41223-2	Protein BUD31 homolog	BUD31
+	3.48274	11.1792	P51991;P51991-2	Heterogeneous nuclear ribonucleoprotein A3	HNRNPA3
+	3.47469	11.117	Q9UBB9;Q9UBB9-2	Tuftelin-interacting protein 11	TFIP11
+	3.4731	11.1047	Q15061	WD repeat-containing protein 43	WDR43
+	3.46499	11.0425	Q9Y230;Q9Y230-2	RuvB-like 2	RUVBL2
+	3.43631	10.8251	O00567	Nucleolar protein 56	NOP56
+	3.43453	10.8118	P52272-2;P52272	Heterogeneous nuclear ribonucleoprotein M	HNRNPM
+	3.4333	10.8025	Q7Z7K0	COX assembly mitochondrial protein homolog	CMC1
+	3.41311	10.6524	P00367;DHE3_BOVIN;P49448;P00367-3;P00367-2	Glutamate dehydrogenase 1, mitochondrial;Glutamate dehydrogenase 2, mitochondrial	GLUD1;GLUD2
+	3.41133	10.6393	O00425;O00425-2	Insulin-like growth factor 2 mRNA-binding protein 3	IGF2BP3
+	3.40388	10.5845	P08195-2;P08195-3;P08195;P08195-4	4F2 cell-surface antigen heavy chain	SLC3A2
+	3.4001	10.5568	O75477;O94905-2;O94905-3	Erlin-1	ERLIN1
+	3.39228	10.4997	Q9BYN8	28S ribosomal protein S26, mitochondrial	MRPS26
+	3.3834	10.4353	P61803	Dolichyl-diphosphooligosaccharide--protein glycosyltransferase subunit DAD1	DAD1
+	3.35288	10.2169	Q00839;Q00839-2	Heterogeneous nuclear ribonucleoprotein U	HNRNPU
+	3.35022	10.198	P51114-2;P51114;P51114-3;P51116;Q06787-8;Q06787-6;Q06787-2;Q06787-4;Q06787-5;Q06787-9;Q06787-7;Q06787-3;Q06787	Fragile X mental retardation syndrome-related protein 1	FXR1
+	3.34359	10.1513	Q15392-2;Q15392	Delta(24)-sterol reductase	DHCR24
+	3.3412	10.1345	Q9GZR7;Q9GZR7-2	ATP-dependent RNA helicase DDX24	DDX24
+	3.33364	10.0815	O00483	Cytochrome c oxidase subunit NDUFA4	NDUFA4
+	3.33016	10.0572	Q13435	Splicing factor 3B subunit 2	SF3B2
+	3.32894	10.0487	P61353	60S ribosomal protein L27	RPL27
+	3.31931	9.98187	Q9BZJ0-2;Q9BZJ0-3;Q9BZJ0	Crooked neck-like protein 1	CRNKL1
+	3.31929	9.98173	O75964	ATP synthase subunit g, mitochondrial	ATP5L
+	3.30939	9.91347	P01857;P01860;P01859;P01861	Ig gamma-1 chain C region;Ig gamma-3 chain C region;Ig gamma-2 chain C region;Ig gamma-4 chain C region	IGHG1;IGHG3;IGHG2;IGHG4
+	3.30206	9.86323	P10515	Dihydrolipoyllysine-residue acetyltransferase component of pyruvate dehydrogenase complex, mitochondrial	DLAT
+	3.29677	9.82713	P39023;Q92901	60S ribosomal protein L3	RPL3
+	3.26014	9.58076	O43143;O60231	Pre-mRNA-splicing factor ATP-dependent RNA helicase DHX15	DHX15
+	3.25359	9.53736	Q9BSJ8;Q9BSJ8-2	Extended synaptotagmin-1	ESYT1
+	3.25089	9.51953	Q9UGP8	Translocation protein SEC63 homolog	SEC63
+	3.24896	9.5068	P61313;P61313-2	60S ribosomal protein L15	RPL15
+	3.22943	9.37897	O60313;O60313-2	Dynamin-like 120 kDa protein, mitochondrial;Dynamin-like 120 kDa protein, form S1	OPA1
+	3.21764	9.30264	P62330	ADP-ribosylation factor 6	ARF6
+	3.21732	9.30058	Q9UKM9-2;Q9UKM9	RNA-binding protein Raly	RALY
+	3.20799	9.24062	P39656;P39656-2;P39656-3	Dolichyl-diphosphooligosaccharide--protein glycosyltransferase 48 kDa subunit	DDOST
+	3.20447	9.2181	Q9HD45	Transmembrane 9 superfamily member 3	TM9SF3
+	3.20074	9.1943	P46781	40S ribosomal protein S9	RPS9
+	3.19895	9.1829	P11940-2;P11940;Q9H361;Q4VXU2;Q4VXU2-2;Q96DU9-2;Q96DU9	Polyadenylate-binding protein 1	PABPC1
+	3.1989	9.18258	Q02878	60S ribosomal protein L6	RPL6
+	3.18584	9.09983	P18077	60S ribosomal protein L35a	RPL35A
+	3.16832	8.98999	O60306	Intron-binding protein aquarius	AQR
+	3.1505	8.87963	P51572;P51572-2	B-cell receptor-associated protein 31	BCAP31
+	3.14616	8.85296	P62244	40S ribosomal protein S15a	RPS15A
+	3.14352	8.83678	O00571-2;O00571;O15523-2;O15523;O15523-3;Q9NQI0-3;Q9NQI0-2;Q9NQI0-4;Q9NQI0	ATP-dependent RNA helicase DDX3X;ATP-dependent RNA helicase DDX3Y	DDX3X;DDX3Y
+	3.14093	8.82093	P62249	40S ribosomal protein S16	RPS16
+	3.13789	8.80236	Q15363	Transmembrane emp24 domain-containing protein 2	TMED2
+	3.13787	8.80224	Q9Y2X3	Nucleolar protein 58	NOP58
+	3.13764	8.80083	P17302	Gap junction alpha-1 protein	GJA1
+	3.13412	8.77939	O14980	Exportin-1	XPO1
+	3.11228	8.64748	P63000;P63000-2;P60763;P15153;Q9H4E5-2;P17081;Q9H4E5	Ras-related C3 botulinum toxin substrate 1;Ras-related C3 botulinum toxin substrate 3;Ras-related C3 botulinum toxin substrate 2	RAC1;RAC3;RAC2
+	3.1096	8.63143	O14920-4;O14920-2;O14920;O14920-3	Inhibitor of nuclear factor kappa-B kinase subunit beta	IKBKB
+	3.08564	8.48927	Q9NP72;Q9NP72-2;Q9NP72-3	Ras-related protein Rab-18	RAB18
+	3.08516	8.48644	Q96S55-2;Q96S55;Q96S55-3;Q96S55-4	ATPase WRNIP1	WRNIP1
+	3.08378	8.47833	Q13563-3;Q13563;Q13563-5;Q13563-4;Q13563-2	Polycystin-2	PKD2
+	3.0655	8.37158	P10620-2;P10620	Microsomal glutathione S-transferase 1	MGST1
+	3.06091	8.34499	P22087	rRNA 2-O-methyltransferase fibrillarin	FBL
+	3.05951	8.33689	P42704	Leucine-rich PPR motif-containing protein, mitochondrial	LRPPRC
+	3.05862	8.33175	P11279;P11279-2	Lysosome-associated membrane glycoprotein 1	LAMP1
+	3.05011	8.28275	P50914	60S ribosomal protein L14	RPL14
+	3.03909	8.21972	O60341;O60341-2	Lysine-specific histone demethylase 1A	KDM1A
+	3.03708	8.20828	Q15459;Q15459-2	Splicing factor 3A subunit 1	SF3A1
+	3.01939	8.10825	Q8NAV1	Pre-mRNA-splicing factor 38A	PRPF38A
+	3.01205	8.0671	O95470	Sphingosine-1-phosphate lyase 1	SGPL1
+	3.01013	8.05637	P32322-3;P32322;P32322-2	Pyrroline-5-carboxylate reductase 1, mitochondrial	PYCR1
+	3.00898	8.04995	P62266	40S ribosomal protein S23	RPS23
+	3.00812	8.04515	P11166	Solute carrier family 2, facilitated glucose transporter member 1	SLC2A1
+	3.00671	8.03729	Q9NZI8;Q9NZI8-2	Insulin-like growth factor 2 mRNA-binding protein 1	IGF2BP1
+	2.99336	7.96326	P52298-3;P52298;P52298-2	Nuclear cap-binding protein subunit 2	NCBP2
+	2.9922	7.95686	Q9BVK6	Transmembrane emp24 domain-containing protein 9	TMED9
+	2.98257	7.90393	P61513;A6NKH3	60S ribosomal protein L37a;Putative 60S ribosomal protein L37a-like protein	RPL37A;RPL37AP8
+	2.96199	7.79198	O60508	Pre-mRNA-processing factor 17	CDC40
+	2.95801	7.77051	Q96FV9;Q96FV9-2	THO complex subunit 1	THOC1
+	2.92141	7.57586	Q96MU7-2;Q96MU7	YTH domain-containing protein 1	YTHDC1
+	2.8955	7.44102	P67809;P16989-2;P16989-3;Q9Y2T7;P16989	Nuclease-sensitive element-binding protein 1	YBX1
+	2.89544	7.44071	P62851	40S ribosomal protein S25	RPS25
+	2.88862	7.40562	P52948-6;P52948-5;P52948;P52948-2	Nuclear pore complex protein Nup98-Nup96;Nuclear pore complex protein Nup98;Nuclear pore complex protein Nup96	NUP98
+	2.88682	7.39638	Q6NYC8;Q6NYC8-2;Q6NYC8-3	Phostensin	PPP1R18
+	2.86843	7.3027	Q92896;Q92896-3;Q92896-2	Golgi apparatus protein 1	GLG1
+	2.86088	7.26458	Q9UJZ1-2;Q9UJZ1	Stomatin-like protein 2, mitochondrial	STOML2
+	2.86054	7.26287	P78527;P78527-2	DNA-dependent protein kinase catalytic subunit	PRKDC
+	2.85362	7.22812	Q12834	Cell division cycle protein 20 homolog	CDC20
+	2.85206	7.22031	Q96AG4	Leucine-rich repeat-containing protein 59	LRRC59
+	2.83636	7.14216	Q15717;Q15717-2;Q12926-2;Q12926;P26378-4;P26378-2;P26378-5;P26378;P26378-3	ELAV-like protein 1	ELAVL1
+	2.83158	7.11853	Q14195-2;Q14195	Dihydropyrimidinase-related protein 3	DPYSL3
+	2.80232	6.97561	Q8IZ40;Q9P2K3-2;Q9P2K3-4;Q9UKL0;Q9P2K3;Q9P2K3-3	REST corepressor 2	RCOR2
+	2.79291	6.93026	Q8TC12-3;Q8TC12;Q8TC12-2	Retinol dehydrogenase 11	RDH11
+	2.77871	6.86238	P22695	Cytochrome b-c1 complex subunit 2, mitochondrial	UQCRC2
+	2.77181	6.82964	P14866;P14866-2	Heterogeneous nuclear ribonucleoprotein L	HNRNPL
+	2.7706	6.82392	P35998;P35998-2	26S protease regulatory subunit 7	PSMC2
+	2.76132	6.78016	Q9BV38	WD repeat-containing protein 18	WDR18
+	2.75024	6.72829	Q15642-4;Q15642-2;Q15642-3;Q15642;Q15642-5	Cdc42-interacting protein 4	TRIP10
+	2.74892	6.72214	Q15154-2;Q15154	Pericentriolar material 1 protein	PCM1
+	2.72432	6.60849	Q96IZ7-2;Q96IZ7	Serine/Arginine-related protein 53	RSRC1
+	2.7241	6.60748	O15173;O15173-2	Membrane-associated progesterone receptor component 2	PGRMC2
+	2.71887	6.58357	Q9ULR0;Q9ULR0-2;Q9ULR0-1	Pre-mRNA-splicing factor ISY1 homolog	ISY1
+	2.7114	6.54957	P57740;P57740-2;P57740-3	Nuclear pore complex protein Nup107	NUP107
+	2.70997	6.54308	Q9NXH9-2;Q9NXH9	tRNA (guanine(26)-N(2))-dimethyltransferase	TRMT1
+	2.69565	6.47846	P61026;Q92928;Q92930;P59190-2;P59190	Ras-related protein Rab-10	RAB10
+	2.68797	6.44406	O15111	Inhibitor of nuclear factor kappa-B kinase subunit alpha	CHUK
+	2.68715	6.4404	P82673;P82673-2	28S ribosomal protein S35, mitochondrial	MRPS35
+	2.68439	6.42809	Q15428	Splicing factor 3A subunit 2	SF3A2
+	2.68353	6.42426	Q99536;Q99536-3;Q99536-2	Synaptic vesicle membrane protein VAT-1 homolog	VAT1
+	2.66358	6.33603	Q92769-3;Q92769;Q13547	Histone deacetylase 2;Histone deacetylase 1	HDAC2;HDAC1
+	2.65362	6.29244	Q9NU22	Midasin	MDN1
+	2.64312	6.24681	O43615	Mitochondrial import inner membrane translocase subunit TIM44	TIMM44
+	2.63778	6.22373	Q96I25	Splicing factor 45	RBM17
+	2.63625	6.21714	O60884	DnaJ homolog subfamily A member 2	DNAJA2
+	2.63579	6.21515	Q5JTH9-2;Q5JTH9-3;Q5JTH9	RRP12-like protein	RRP12
+	2.62274	6.15919	P10606	Cytochrome c oxidase subunit 5B, mitochondrial	COX5B
+	2.61843	6.14081	P46977;P46977-2	Dolichyl-diphosphooligosaccharide--protein glycosyltransferase subunit STT3A	STT3A
+	2.6133	6.11902	P40429;Q6NVV1	60S ribosomal protein L13a;Putative 60S ribosomal protein L13a protein RPL13AP3	RPL13A;RPL13AP3
+	2.61221	6.1144	P16422	Epithelial cell adhesion molecule	EPCAM
+	2.60371	6.07848	Q9UI95	Mitotic spindle assembly checkpoint protein MAD2B	MAD2L2
+	2.59317	6.03423	O43175	D-3-phosphoglycerate dehydrogenase	PHGDH
+	2.59154	6.02742	P07910-2;P07910;P07910-4;P07910-3;P0DMR1;O60812;B7ZW38;B2RXH8;Q86SE5;Q86SE5-3	Heterogeneous nuclear ribonucleoproteins C1/C2;Heterogeneous nuclear ribonucleoprotein C-like 4;Heterogeneous nuclear ribonucleoprotein C-like 1;Heterogeneous nuclear ribonucleoprotein C-like 3;Heterogeneous nuclear ribonucleoprotein C-like 2	HNRNPC;HNRNPCL4;HNRNPCL1;HNRNPCL3;HNRNPCL2
+	2.58847	6.01461	O75947-2;O75947	ATP synthase subunit d, mitochondrial	ATP5H
+	2.58413	5.99654	P62424	60S ribosomal protein L7a	RPL7A
+	2.57351	5.95256	P55769	NHP2-like protein 1;NHP2-like protein 1, N-terminally processed	NHP2L1
+	2.56785	5.92925	Q03701	CCAAT/enhancer-binding protein zeta	CEBPZ
+	2.56695	5.92555	P82933	28S ribosomal protein S9, mitochondrial	MRPS9
+	2.56502	5.91763	P24539	ATP synthase F(0) complex subunit B1, mitochondrial	ATP5F1
+	2.56345	5.9112	P27708	CAD protein;Glutamine-dependent carbamoyl-phosphate synthase;Aspartate carbamoyltransferase;Dihydroorotase	CAD
+	2.56238	5.90681	Q15046;Q15046-2	Lysine--tRNA ligase	KARS
+	2.56129	5.90235	Q9UH99-3;Q9UH99;Q9UH99-2	SUN domain-containing protein 2	SUN2
+	2.55841	5.89058	P51648;P51648-2	Fatty aldehyde dehydrogenase	ALDH3A2
+	2.55706	5.88507	P61247	40S ribosomal protein S3a	RPS3A
+	2.55004	5.85651	Q12769;Q12769-3;Q12769-2	Nuclear pore complex protein Nup160	NUP160
+	2.54835	5.84965	Q96FJ2;P63167	Dynein light chain 2, cytoplasmic;Dynein light chain 1, cytoplasmic	DYNLL2;DYNLL1
+	2.54713	5.8447	Q86V81	THO complex subunit 4	ALYREF
+	2.5417	5.82275	P31040;P31040-2;P31040-3	Succinate dehydrogenase [ubiquinone] flavoprotein subunit, mitochondrial	SDHA
+	2.53349	5.78971	P49792	E3 SUMO-protein ligase RanBP2	RANBP2
+	2.52311	5.7482	P21796	Voltage-dependent anion-selective channel protein 1	VDAC1
+	2.49759	5.64741	P62888	60S ribosomal protein L30	RPL30
+	2.48853	5.61206	P20337	Ras-related protein Rab-3B	RAB3B
+	2.4882	5.61077	P25705;P25705-2;P25705-3	ATP synthase subunit alpha, mitochondrial	ATP5A1
+	2.47474	5.55867	P13073	Cytochrome c oxidase subunit 4 isoform 1, mitochondrial	COX4I1
+	2.47341	5.55355	P30447;P05534;Q29960-2;Q29960;P01893;P30443;P30455;Q07000;P30505;P30501;P30508;Q29963;Q9TNN7;P04439;P13746;P13746-2;P16188;P10314;P30459;Q09160;P16189;P01891;P01892;P16190;P10316;P30512;P30450;P18462;P30504;P30456;P30457;P04222;P10321;Q29865;P30510;P30453;Q31612;P17693;P30493;P30484;P30485;P30487;P30685;P30488;P30491;P30480;P30481;P30495;P30498;P30461;P30490;P30483;P13747;P30492;P30479;P30464;P03…	HLA class I histocompatibility antigen, A-23 alpha chain;HLA class I histocompatibility antigen, A-24 alpha chain;HLA class I histocompatibility antigen, Cw-16 alpha chain;Putative HLA class I histocompatibility antigen, alpha chain H;HLA class I histocompatibility antigen, A-1 alpha chain;HLA class I histocompatibility antigen, A-36 alpha chain;HLA class I histocompatibility antigen, Cw-15 alpha…	HLA-A;HLA-C;HLA-H
+	2.46328	5.51469	P27824-2;P27824;P27824-3	Calnexin	CANX
+	2.46228	5.51087	Q92890-1;Q92890;Q92890-3	Ubiquitin fusion degradation protein 1 homolog	UFD1L
+	2.45205	5.47193	P11177-3;P11177-2;P11177	Pyruvate dehydrogenase E1 component subunit beta, mitochondrial	PDHB
+	2.44402	5.44156	Q14498-3;Q14498-2;Q14498;Q86U06-4;Q86U06-5;Q86U06-2;Q86U06	RNA-binding protein 39	RBM39
+	2.44372	5.44043	P68371;P04350;Q3ZCM7	Tubulin beta-4B chain;Tubulin beta-4A chain;Tubulin beta-8 chain	TUBB4B;TUBB4A;TUBB8
+	2.44212	5.4344	Q92552;Q92552-2	28S ribosomal protein S27, mitochondrial	MRPS27
+	2.43454	5.40592	Q16555-2;Q16555	Dihydropyrimidinase-related protein 2	DPYSL2
+	2.42238	5.36055	O00592-2;O00592	Podocalyxin	PODXL
+	2.42163	5.35776	Q9NXF1-2;Q9NXF1	Testis-expressed sequence 10 protein	TEX10
+	2.41987	5.35123	P62280	40S ribosomal protein S11	RPS11
+	2.41528	5.33423	Q13769	THO complex subunit 5 homolog	THOC5
+	2.39315	5.25303	Q9NR30;Q9NR30-2	Nucleolar RNA helicase 2	DDX21
+	2.38969	5.24045	P35250-2;P35250	Replication factor C subunit 2	RFC2
+	2.38592	5.22677	Q92621	Nuclear pore complex protein Nup205	NUP205
+	2.38547	5.22514	P62491-2;Q15907-2;P62491;Q15907	Ras-related protein Rab-11A;Ras-related protein Rab-11B	RAB11A;RAB11B
+	2.37727	5.19553	Q96EY7;Q96EY7-2	Pentatricopeptide repeat domain-containing protein 3, mitochondrial	PTCD3
+	2.3721	5.17694	O15042-3;O15042-2;O15042	U2 snRNP-associated SURP motif-containing protein	U2SURP
+	2.36726	5.1596	Q9Y3T9	Nucleolar complex protein 2 homolog	NOC2L
+	2.36402	5.14803	P82650;P82650-2	28S ribosomal protein S22, mitochondrial	MRPS22
+	2.36235	5.14207	Q06210-2;Q06210	Glutamine--fructose-6-phosphate aminotransferase [isomerizing] 1	GFPT1
+	2.36084	5.13669	O60264;P28370-2;P28370	SWI/SNF-related matrix-associated actin-dependent regulator of chromatin subfamily A member 5	SMARCA5
+	2.35842	5.12808	P61586;P08134	Transforming protein RhoA;Rho-related GTP-binding protein RhoC	RHOA;RHOC
+	2.35467	5.11477	P07099	Epoxide hydrolase 1	EPHX1
+	2.35411	5.11279	O00746;O00746-2	Nucleoside diphosphate kinase, mitochondrial	NME4
+	2.35083	5.10118	Q7Z4K8-5;Q7Z4K8;Q7Z4K8-2;Q7Z4K8-4;Q7Z4K8-3	Tripartite motif-containing protein 46	TRIM46
+	2.31396	4.97246	Q9BUJ2-3;Q9BUJ2-4;Q9BUJ2-2;Q9BUJ2	Heterogeneous nuclear ribonucleoprotein U-like protein 1	HNRNPUL1
+	2.3092	4.95608	Q86W42-3;Q86W42-2;Q86W42	THO complex subunit 6 homolog	THOC6
+	2.30782	4.95134	P05556;P05556-2;P05556-5;P05556-4;P05556-3	Integrin beta-1	ITGB1
+	2.30636	4.94634	Q13459-2;Q13459;B2RTY4-5;B2RTY4-2;B2RTY4;B2RTY4-4	Unconventional myosin-IXb	MYO9B
+	2.30518	4.94229	Q12788	Transducin beta-like protein 3	TBL3
+	2.30463	4.94041	P14868;P14868-2	Aspartate--tRNA ligase, cytoplasmic	DARS
+	2.29725	4.9152	Q9Y6R9;REV__A2IDD5-2;REV__A2IDD5-4;REV__A2IDD5-6;REV__A2IDD5-3;REV__A2IDD5-5;REV__A2IDD5;Q9Y6R9-2	Coiled-coil domain-containing protein 61	CCDC61
+	2.29693	4.91411	Q14160;Q14160-3;Q14160-2;Q9BTT6-2;Q9BTT6	Protein scribble homolog	SCRIB
+	2.29272	4.89979	Q9Y3U8	60S ribosomal protein L36	RPL36
+	2.2921	4.89769	Q9H583	HEAT repeat-containing protein 1;HEAT repeat-containing protein 1, N-terminally processed	HEATR1
+	2.28589	4.87665	Q9Y676	28S ribosomal protein S18b, mitochondrial	MRPS18B
+	2.27055	4.82507	Q8NI27	THO complex subunit 2	THOC2
+	2.26797	4.81645	Q13310-2;Q13310;Q13310-3;P0CB38	Polyadenylate-binding protein 4	PABPC4
+	2.25496	4.77321	O15269;O15269-2	Serine palmitoyltransferase 1	SPTLC1
+	2.25484	4.77281	P17987	T-complex protein 1 subunit alpha	TCP1
+	2.25184	4.7629	P53621;P53621-2	Coatomer subunit alpha;Xenin;Proxenin	COPA
+	2.25084	4.7596	Q8TAT6;Q8TAT6-2	Nuclear protein localization protein 4 homolog	NPLOC4
+	2.25081	4.7595	P51398-2;P51398-3;P51398	28S ribosomal protein S29, mitochondrial	DAP3
+	2.24703	4.74705	Q9H9Z2	Protein lin-28 homolog A	LIN28A
+	2.24392	4.73682	Q9Y4W2-2;Q9Y4W2;Q9Y4W2-4;Q9Y4W2-3	Ribosomal biogenesis protein LAS1L	LAS1L
+	2.24136	4.72843	P33991	DNA replication licensing factor MCM4	MCM4
+	2.23019	4.69196	Q9H8H3	Methyltransferase-like protein 7A	METTL7A
+	2.22829	4.68578	Q9Y3D9	28S ribosomal protein S23, mitochondrial	MRPS23
+	2.22706	4.68179	Q9Y6M1-1;Q9Y6M1;Q9Y6M1-5;Q9Y6M1-6;Q9Y6M1-3;Q9Y6M1-4	Insulin-like growth factor 2 mRNA-binding protein 2	IGF2BP2
+	2.21913	4.65613	P55735-2;P55735;P55735-3	Protein SEC13 homolog	SEC13
+	2.21615	4.64652	Q5JPH6;Q5JPH6-2	Probable glutamate--tRNA ligase, mitochondrial	EARS2
+	2.18635	4.55152	P26368-2;P26368	Splicing factor U2AF 65 kDa subunit	U2AF2
+	2.18376	4.54336	Q9UMS4	Pre-mRNA-processing factor 19	PRPF19
+	2.17913	4.5288	Q9HCD5	Nuclear receptor coactivator 5	NCOA5
+	2.1738	4.5121	Q13200;Q13200-2;Q13200-3	26S proteasome non-ATPase regulatory subunit 2	PSMD2
+	2.16831	4.49497	Q9Y285-2;Q9Y285	Phenylalanine--tRNA ligase alpha subunit	FARSA
+	2.16812	4.49437	P62847-2;P62847-3;P62847;P62847-4	40S ribosomal protein S24	RPS24
+	2.14733	4.43007	P62917	60S ribosomal protein L8	RPL8
+	2.14655	4.42768	Q8N1F7;Q8N1F7-2	Nuclear pore complex protein Nup93	NUP93
+	2.13285	4.38583	P49750-3;P49750;P49750-4	YLP motif-containing protein 1	YLPM1
+	2.12964	4.37608	P56192;P56192-2	Methionine--tRNA ligase, cytoplasmic	MARS
+	2.12077	4.34926	Q9NTJ5;Q9NTJ5-2	Phosphatidylinositide phosphatase SAC1	SACM1L
+	2.11978	4.34628	P36578	60S ribosomal protein L4	RPL4
+	2.11632	4.33587	P62263	40S ribosomal protein S14	RPS14
+	2.11304	4.32602	Q8WUD4	Coiled-coil domain-containing protein 12	CCDC12
+	2.11217	4.32341	Q2Q1W2	E3 ubiquitin-protein ligase TRIM71	TRIM71
+	2.10851	4.31246	Q9H3F6;Q9H3F6-2;Q9H3F6-3	BTB/POZ domain-containing adapter for CUL3-mediated RhoA degradation protein 3	KCTD10
+	2.10691	4.30768	Q14684;Q14684-2	Ribosomal RNA processing protein 1 homolog B	RRP1B
+	2.10556	4.30365	Q92973;Q92973-2;Q92973-3	Transportin-1	TNPO1
+	2.09463	4.27117	P40939	Trifunctional enzyme subunit alpha, mitochondrial;Long-chain enoyl-CoA hydratase;Long chain 3-hydroxyacyl-CoA dehydrogenase	HADHA
+	2.0816	4.23276	Q969X6;Q969X6-3;Q969X6-2	Cirhin	CIRH1A
+	2.08113	4.23139	P37108	Signal recognition particle 14 kDa protein	SRP14
+	2.07854	4.2238	Q12907	Vesicular integral-membrane protein VIP36	LMAN2
+	2.07689	4.21897	P35659-2;P35659	Protein DEK	DEK
+	2.07334	4.2086	O75691	Small subunit processome component 20 homolog	UTP20
+	2.07308	4.20784	Q92900-2;Q92900	Regulator of nonsense transcripts 1	UPF1
+	2.06243	4.17689	Q9HDC9;Q9HDC9-2	Adipocyte plasma membrane-associated protein	APMAP
+	2.06195	4.1755	Q53F19;Q53F19-2	Uncharacterized protein C17orf85	C17orf85
+	2.05957	4.16862	Q9BW27;Q9BW27-3;Q9BW27-2	Nuclear pore complex protein Nup85	NUP85
+	2.05685	4.16077	P48449;P48449-3;P48449-2	Lanosterol synthase	LSS
+	2.05642	4.15953	Q01860;Q01860-2;Q06416;P20265-3;P20265-2;P20265;Q03052;P20264	POU domain, class 5, transcription factor 1;Putative POU domain, class 5, transcription factor 1B	POU5F1;POU5F1B
+	2.05465	4.15443	O43390;O43390-2;O43390-3;O43390-4	Heterogeneous nuclear ribonucleoprotein R	HNRNPR
+	2.05465	4.15443	Q9H0H5	Rac GTPase-activating protein 1	RACGAP1
+	2.05408	4.15279	P62829	60S ribosomal protein L23	RPL23
+	2.04261	4.1199	Q9H0A0;Q9H0A0-2	N-acetyltransferase 10	NAT10
+	2.03613	4.10144	Q16850-2;Q16850	Lanosterol 14-alpha demethylase	CYP51A1
+	2.03527	4.09899	P46779;P46779-2;P46779-3;P46779-4;P46779-5	60S ribosomal protein L28	RPL28
+	2.02823	4.07904	Q02978-2;Q02978	Mitochondrial 2-oxoglutarate/malate carrier protein	SLC25A11
+	2.02647	4.07407	P45880;P45880-2;P45880-1	Voltage-dependent anion-selective channel protein 2	VDAC2
+	2.01456	4.04057	P23246;P23246-2	Splicing factor, proline- and glutamine-rich	SFPQ
+	2.0053	4.01472	Q15738	Sterol-4-alpha-carboxylate 3-dehydrogenase, decarboxylating	NSDHL
+	2.00255	4.00708	Q8NEY8-6;Q8NEY8-9;Q8NEY8-8;Q8NEY8-2;Q8NEY8-3;Q8NEY8	Periphilin-1	PPHLN1
+	2.00191	4.0053	Q92616	Translational activator GCN1	GCN1L1
+	1.99878	3.99662	P09234	U1 small nuclear ribonucleoprotein C	SNRPC
+	1.99279	3.98006	O75934	Pre-mRNA-splicing factor SPF27	BCAS2
+	1.99008	3.97259	P49755	Transmembrane emp24 domain-containing protein 10	TMED10
+	1.9885	3.96824	Q07020-2;Q07020	60S ribosomal protein L18	RPL18
+	1.9843	3.95671	P57088	Transmembrane protein 33	TMEM33
+	1.98354	3.95462	P50416-2;P50416	Carnitine O-palmitoyltransferase 1, liver isoform	CPT1A
+	1.97044	3.91888	P41252	Isoleucine--tRNA ligase, cytoplasmic	IARS
+	1.96824	3.9129	Q9BQ39	ATP-dependent RNA helicase DDX50	DDX50
+	1.96283	3.89826	Q9HAV4	Exportin-5	XPO5
+	1.96129	3.8941	O00116	Alkyldihydroxyacetonephosphate synthase, peroxisomal	AGPS
+	1.95303	3.87187	P62195-2;P62195;Q8NB90-3;Q8NB90-2;Q8NB90	26S protease regulatory subunit 8	PSMC5
+	1.94705	3.85585	O76021;O76021-2	Ribosomal L1 domain-containing protein 1	RSL1D1
+	1.94456	3.8492	Q86U38;Q86U38-2	Nucleolar protein 9	NOP9
+	1.94327	3.84576	Q9P2X0-2;Q9P2X0	Dolichol-phosphate mannosyltransferase subunit 3	DPM3
+	1.93523	3.82439	Q07065;Q96K21-4;Q96K21-3;Q96K21-2;Q96K21	Cytoskeleton-associated protein 4	CKAP4
+	1.93153	3.8146	Q86XI8	Uncharacterized protein C19orf68	C19orf68
+	1.92487	3.79703	P26373;P26373-2	60S ribosomal protein L13	RPL13
+	1.92378	3.79416	P51532-5;P51532-2;P51532-3;P51532-4;P51532;P51531-2;P51531	Transcription activator BRG1	SMARCA4
+	1.92356	3.79358	Q14103-4;Q14103-3;Q14103-2;Q14103	Heterogeneous nuclear ribonucleoprotein D0	HNRNPD
+	1.92248	3.79074	Q96CP6-2;Q96CP6-3;Q96CP6	GRAM domain-containing protein 1A	GRAMD1A
+	1.91962	3.78323	P27635;Q96L21	60S ribosomal protein L10	RPL10
+	1.91393	3.76834	Q8IWA0	WD repeat-containing protein 75	WDR75
+	1.90737	3.75125	O60506-2;O60506;O60506-4;O60506-3;O60506-5	Heterogeneous nuclear ribonucleoprotein Q	SYNCRIP
+	1.90367	3.74164	P53007	Tricarboxylate transport protein, mitochondrial	SLC25A1
+	1.88712	3.69896	Q9BWF3-4;Q9BQ04;Q9BWF3;Q9BWF3-3;Q9BWF3-2	RNA-binding protein 4;RNA-binding protein 4B	RBM4;RBM4B
+	1.87914	3.67856	Q9BR77-2;Q9BR77	Coiled-coil domain-containing protein 77	CCDC77
+	1.87247	3.66159	O60762	Dolichol-phosphate mannosyltransferase subunit 1	DPM1
+	1.86669	3.64695	Q9BQG0;Q9BQG0-2	Myb-binding protein 1A	MYBBP1A
+	1.85626	3.62068	Q9BSD7	Cancer-related nucleoside-triphosphatase	NTPCR
+	1.84562	3.59407	O43347;Q96DH6-3;Q96DH6-2;Q96DH6	RNA-binding protein Musashi homolog 1	MSI1
+	1.8379	3.57489	O43242;O43242-2	26S proteasome non-ATPase regulatory subunit 3	PSMD3
+	1.83308	3.56297	P19105;O14950;P24844;P24844-2	Myosin regulatory light chain 12A;Myosin regulatory light chain 12B;Myosin regulatory light polypeptide 9	MYL12A;MYL12B;MYL9
+	1.82282	3.53772	O60701;O60701-2;O60701-3	UDP-glucose 6-dehydrogenase	UGDH
+	1.82099	3.53324	Q92520	Protein FAM3C	FAM3C
+	1.81018	3.50686	P39019	40S ribosomal protein S19	RPS19
+	1.81011	3.50669	P20020;P20020-4;P20020-3;P20020-6;Q01814-6;Q01814;Q01814-5;Q01814-8;P20020-5;P20020-2;P23634;P23634-8;Q16720;Q16720-4;P23634-6;Q01814-2;Q16720-8;P23634-7;P23634-5;Q16720-2;P23634-2;Q16720-5;Q01814-7;Q16720-3;P23634-3;Q01814-4;Q16720-6;P23634-4;Q16720-7;Q01814-3	Plasma membrane calcium-transporting ATPase 1;Plasma membrane calcium-transporting ATPase 2	ATP2B1;ATP2B2
+	1.80285	3.48909	P48047	ATP synthase subunit O, mitochondrial	ATP5O
+	1.79895	3.47967	Q14257;Q14257-2	Reticulocalbin-2	RCN2
+	1.7913	3.46127	O96019-2;O96019	Actin-like protein 6A	ACTL6A
+	1.7888	3.45527	Q14165	Malectin	MLEC
+	1.77758	3.42851	O43264;O43264-2	Centromere/kinetochore protein zw10 homolog	ZW10
+	1.77724	3.4277	P09543-2;P09543	2,3-cyclic-nucleotide 3-phosphodiesterase	CNP
+	1.7558	3.37714	Q8TBC3;Q8TBC3-2	SH3KBP1-binding protein 1	SHKBP1
+	1.74654	3.35553	O75592-2;O75592	E3 ubiquitin-protein ligase MYCBP2	MYCBP2
+	1.74453	3.35086	P83731	60S ribosomal protein L24	RPL24
+	1.7438	3.34916	Q96EE3;Q96EE3-1	Nucleoporin SEH1	SEH1L
+	1.74269	3.34659	P51148;P51148-2;P61020-2;P20339-2;P61020;P20339	Ras-related protein Rab-5C	RAB5C
+	1.73926	3.33864	Q9BVT8	Transmembrane and ubiquitin-like domain-containing protein 1	TMUB1
+	1.72688	3.31011	P40227-2;P40227	T-complex protein 1 subunit zeta	CCT6A
+	1.71857	3.2911	Q92538	Golgi-specific brefeldin A-resistance guanine nucleotide exchange factor 1	GBF1
+	1.71132	3.2746	P06576	ATP synthase subunit beta, mitochondrial	ATP5B
+	1.70639	3.26343	P23396;P23396-2	40S ribosomal protein S3	RPS3
+	1.70027	3.24962	Q6KC79-2;Q6KC79	Nipped-B-like protein	NIPBL
+	1.69736	3.24307	P62333	26S protease regulatory subunit 10B	PSMC6
+	1.69399	3.2355	P11233;P11234;P11234-3;P11234-2	Ras-related protein Ral-A	RALA
+	1.69018	3.22697	Q96N66;Q96N66-2;Q96N66-3	Lysophospholipid acyltransferase 7	MBOAT7
+	1.67101	3.18437	Q9Y265-2;Q9Y265	RuvB-like 1	RUVBL1
+	1.66166	3.1638	Q9H6R4-2;Q9H6R4-4;Q9H6R4;Q9H6R4-3	Nucleolar protein 6	NOL6
+	1.65917	3.15835	Q9P0L0;Q9P0L0-2	Vesicle-associated membrane protein-associated protein A	VAPA
+	1.65475	3.14869	P05388-2;P05388;Q8NHW5	60S acidic ribosomal protein P0;60S acidic ribosomal protein P0-like	RPLP0;RPLP0P6
+	1.63583	3.10766	P0CW22;P08708	40S ribosomal protein S17-like;40S ribosomal protein S17	RPS17L;RPS17
+	1.63497	3.10581	Q8N0Y2-2;Q8N0Y2	Zinc finger protein 444	ZNF444
+	1.62929	3.09361	P82914	28S ribosomal protein S15, mitochondrial	MRPS15
+	1.62273	3.07957	Q9UNM6;Q9UNM6-2	26S proteasome non-ATPase regulatory subunit 13	PSMD13
+	1.61653	3.06637	P25205;P25205-2	DNA replication licensing factor MCM3	MCM3
+	1.61502	3.06316	Q9UQ35;Q9UQ35-2;Q9UQ35-3	Serine/arginine repetitive matrix protein 2	SRRM2
+	1.60569	3.04341	Q86X29-4;Q86X29;Q86X29-6;Q86X29-5;Q86X29-3;Q86X29-2	Lipolysis-stimulated lipoprotein receptor	LSR
+	1.59727	3.0257	Q9Y5B6;Q9Y5B6-2;Q9Y5B6-3;Q9Y5B6-4	PAX3- and PAX7-binding protein 1	PAXBP1
+	1.5769	2.98328	Q12906;Q12906-7;Q12906-5;Q12906-4;Q12906-2;Q12906-6;Q12906-3;Q96SI9-2;Q96SI9	Interleukin enhancer-binding factor 3	ILF3
+	1.57596	2.98134	P17844-2;P17844	Probable ATP-dependent RNA helicase DDX5	DDX5
+	1.57181	2.97277	P0C0L4-2;P0C0L5;P0C0L4	Complement C4-A;Complement C4 beta chain;Complement C4-A alpha chain;C4a anaphylatoxin;C4b-A;C4d-A;Complement C4 gamma chain;Complement C4-B;Complement C4 beta chain;Complement C4-B alpha chain;C4a anaphylatoxin;C4b-B;C4d-B;Complement C4 gamma chain	C4A;C4B
+	1.56156	2.95173	Q92841-1;Q92841-3;Q92841;Q92841-2	Probable ATP-dependent RNA helicase DDX17	DDX17
+	1.55648	2.94135	Q96A33-2;Q96A33	Coiled-coil domain-containing protein 47	CCDC47
+	1.55118	2.93057	P11586	C-1-tetrahydrofolate synthase, cytoplasmic;Methylenetetrahydrofolate dehydrogenase;Methenyltetrahydrofolate cyclohydrolase;Formyltetrahydrofolate synthetase;C-1-tetrahydrofolate synthase, cytoplasmic, N-terminally processed	MTHFD1
+	1.54069	2.90934	Q14204	Cytoplasmic dynein 1 heavy chain 1	DYNC1H1
+	1.52666	2.88118	P00491	Purine nucleoside phosphorylase	PNP
+	1.52208	2.87205	P62241	40S ribosomal protein S8	RPS8
+	1.51788	2.8637	Q7L2E3-3;Q7L2E3;Q7L2E3-2	Putative ATP-dependent RNA helicase DHX30	DHX30
+	1.51338	2.85478	Q9H9P8-2;Q9H9P8	L-2-hydroxyglutarate dehydrogenase, mitochondrial	L2HGDH
+	1.51069	2.84946	Q71UM5	40S ribosomal protein S27-like	RPS27L
+	1.50975	2.84761	P62750	60S ribosomal protein L23a	RPL23A
+	1.50581	2.83984	O75694-2;O75694	Nuclear pore complex protein Nup155	NUP155
+	1.49173	2.81226	P22626;P22626-2	Heterogeneous nuclear ribonucleoproteins A2/B1	HNRNPA2B1
+	1.4903	2.80947	P82675;P82675-2	28S ribosomal protein S5, mitochondrial	MRPS5
+	1.48794	2.80488	Q9Y5X2	Sorting nexin-8	SNX8
+	1.47943	2.78839	P84098	60S ribosomal protein L19	RPL19
+	1.47323	2.77643	Q9UNP9-2;Q9UNP9;Q9UNP9-3	Peptidyl-prolyl cis-trans isomerase E	PPIE
+	1.47186	2.77379	Q9BTX1-6;Q9BTX1-5;Q9BTX1-2;Q9BTX1;Q9BTX1-4;Q9BTX1-3	Nucleoporin NDC1	NDC1
+	1.46756	2.76554	Q96HJ9-2;Q9Y383-3;Q9Y383-2;Q9Y383	Putative RNA-binding protein Luc7-like 2	LUC7L2
+	1.46662	2.76374	Q71U36-2;Q9BQE3;Q71U36;P68363;Q13748;P68363-2;Q13748-2;Q6PEY2;Q9NY65-2;Q9NY65;A6NHL2-2;A6NHL2	Tubulin alpha-1A chain;Tubulin alpha-1C chain;Tubulin alpha-1B chain;Tubulin alpha-3C/D chain;Tubulin alpha-3E chain	TUBA1A;TUBA1C;TUBA1B;TUBA3C;TUBA3E
+	1.4572	2.74575	P07814	Bifunctional glutamate/proline--tRNA ligase;Glutamate--tRNA ligase;Proline--tRNA ligase	EPRS
+	1.45659	2.74459	P49761;P49761-1;P49761-3	Dual specificity protein kinase CLK3	CLK3
+	1.43494	2.70371	Q9NVI1-2;Q9NVI1-1;Q9NVI1;Q9NVI1-4	Fanconi anemia group I protein	FANCI
+	1.41064	2.65855	P61019;P61019-2;Q8WUD1	Ras-related protein Rab-2A;Ras-related protein Rab-2B	RAB2A;RAB2B
+	1.40579	2.64963	Q9BSR8	Protein YIPF4	YIPF4
+	1.38736	2.616	Q9NYH9	U3 small nucleolar RNA-associated protein 6 homolog	UTP6
+	1.3866	2.61462	Q8IZL8	Proline-, glutamic acid- and leucine-rich protein 1	PELP1
+	1.37539	2.59438	P30050;P30050-2	60S ribosomal protein L12	RPL12
+	1.35477	2.55756	O95864-3;O95864;O95864-4;O95864-2	Fatty acid desaturase 2	FADS2
+	1.3157	2.48923	P18124	60S ribosomal protein L7	RPL7
+	1.30785	2.47572	O00232-2;O00232	26S proteasome non-ATPase regulatory subunit 12	PSMD12
+	1.29695	2.45709	Q16891-3;Q16891-2;Q16891-4;Q16891	MICOS complex subunit MIC60	IMMT
+	1.29156	2.44793	P98194-2;P98194-4;P98194;P98194-3;P98194-5;P98194-8;P98194-9;P98194-6;P98194-7	Calcium-transporting ATPase type 2C member 1	ATP2C1
+	1.28841	2.44259	Q8WUM0	Nuclear pore complex protein Nup133	NUP133
+	1.28323	2.43383	Q9BUQ8	Probable ATP-dependent RNA helicase DDX23	DDX23
+	1.26955	2.41086	P29966	Myristoylated alanine-rich C-kinase substrate	MARCKS
+	1.25537	2.38728	O15270	Serine palmitoyltransferase 2	SPTLC2
+	1.24914	2.377	Q13427;Q13427-2	Peptidyl-prolyl cis-trans isomerase G	PPIG
+	1.24512	2.37038	Q9NUI1-3;Q9NUI1	Peroxisomal 2,4-dienoyl-CoA reductase	DECR2
+	1.24053	2.36285	Q9H8H0;Q9H8H0-2	Nucleolar protein 11	NOL11
+	1.23451	2.35301	Q96AQ6;Q96AQ6-2;Q96AQ6-3	Pre-B-cell leukemia transcription factor-interacting protein 1	PBXIP1
+	1.22696	2.34073	O75489;O75489-2	NADH dehydrogenase [ubiquinone] iron-sulfur protein 3, mitochondrial	NDUFS3
+	1.22286	2.33409	P09651-3;P09651-2;P09651;Q32P51	Heterogeneous nuclear ribonucleoprotein A1;Heterogeneous nuclear ribonucleoprotein A1, N-terminally processed;Heterogeneous nuclear ribonucleoprotein A1-like 2	HNRNPA1;HNRNPA1L2
+	1.21269	2.31769	O60716-32;O60716-31;O60716-2;O60716-4;O60716-6;O60716-3;O60716-5;O60716-7;O60716-9;O60716-8;O60716-10;O60716-12;O60716-14;O60716-11;O60716-13;O60716-17;O60716-15;O60716-18;O60716-16;O60716-20;O60716-22;O60716-19;O60716-21;O60716-23;O60716-24;O60716-25;O60716-26;O60716-28;O60716-30;O60716-27;O60716-29;O60716	Catenin delta-1	CTNND1
+	1.2116	2.31594	P55265-5;P55265-3;P55265-2;P55265;P55265-4	Double-stranded RNA-specific adenosine deaminase	ADAR
+	1.18938	2.28055	Q9BRX2	Protein pelota homolog	PELO
+	1.1672	2.24575	P46777	60S ribosomal protein L5	RPL5
+	1.1406	2.20473	Q9Y4W6	AFG3-like protein 2	AFG3L2
+	1.1133	2.1634	Q5HYK3;Q5HYK3-2	2-methoxy-6-polyprenyl-1,4-benzoquinol methylase, mitochondrial	COQ5
+	1.09473	2.13573	Q5SRE5-2;Q5SRE5	Nucleoporin NUP188 homolog	NUP188
+	1.08934	2.12777	Q6UB35;Q6UB35-2	Monofunctional C1-tetrahydrofolate synthase, mitochondrial	MTHFD1L
+	1.08321	2.11875	P35249;P35249-2	Replication factor C subunit 4	RFC4
+	1.0755	2.10745	Q09028-4;Q09028-3;Q09028-2;Q16576;Q09028;Q16576-2	Histone-binding protein RBBP4;Histone-binding protein RBBP7	RBBP4;RBBP7
+	1.07132	2.10136	P54136-2;P54136	Arginine--tRNA ligase, cytoplasmic	RARS
+	1.04992	2.07042	Q08AM6	Protein VAC14 homolog	VAC14
+	1.0409	2.05751	P16401	Histone H1.5	HIST1H1B
+	1.02448	2.03423	O43795-2;O43795	Unconventional myosin-Ib	MYO1B
+	0.971397	1.96074	P62269	40S ribosomal protein S18	RPS18
+	-0.958917	0.514443	P07355-2;P07355;A6NMY6	Annexin A2;Putative annexin A2-like protein	ANXA2;ANXA2P2
+	-1.0062	0.497856	PRDX1_HUMAN;Q06830;Q13162	Peroxiredoxin-1	PRDX1
+	-1.01297	0.495525	Q7L190	Developmental pluripotency-associated protein 4	DPPA4
+	-1.05329	0.481868	P12273	Prolactin-inducible protein	PIP
+	-1.14425	0.452425	P05783;K1H5_HUMAN;CON__Q92764;CON__Q497I4;Q92764;CON__H-INV:HIT000015463	Keratin, type I cytoskeletal 18	KRT18
+	-1.18216	0.440691	PPIA_HUMAN;P62937;P62937-2	Peptidyl-prolyl cis-trans isomerase A;Peptidyl-prolyl cis-trans isomerase A, N-terminally processed	PPIA
+	-1.22764	0.427015	P31944	Caspase-14;Caspase-14 subunit p17, mature form;Caspase-14 subunit p10, mature form;Caspase-14 subunit p20, intermediate form;Caspase-14 subunit p8, intermediate form	CASP14
+	-1.33163	0.397319	P12956;P12956-2	X-ray repair cross-complementing protein 6	XRCC6
+	-1.37782	0.3848	Q71UI9-2;P0C0S5;Q71UI9;Q71UI9-5;P0C0S8;P16104;Q96QV6;Q93077;Q8IUE6;Q7L7L0;P04908;Q6FI13;P20671;Q71UI9-3;Q16777;Q9BTM1;Q96KK5;Q99878;Q71UI9-4;Q9BTM1-2	Histone H2A.V;Histone H2A.Z;Histone H2A type 1;Histone H2AX;Histone H2A type 1-A;Histone H2A type 1-C;Histone H2A type 2-B;Histone H2A type 3;Histone H2A type 1-B/E;Histone H2A type 2-A;Histone H2A type 1-D;Histone H2A type 2-C;Histone H2A.J;Histone H2A type 1-H;Histone H2A type 1-J	H2AFV;H2AFZ;HIST1H2AG;H2AFX;HIST1H2AA;HIST1H2AC;HIST2H2AB;HIST3H2A;HIST1H2AB;HIST2H2AA3;HIST1H2AD;HIST2H2AC;H2AFJ;HIST1H2AH;HIST1H2AJ
+	-1.41097	0.376059	O75223;O75223-3	Gamma-glutamylcyclotransferase	GGCT
+	-1.45601	0.3645	P50990-3;P50990-2;P50990	T-complex protein 1 subunit theta	CCT8
+	-1.45897	0.363753	P81605;P81605-2	Dermcidin;Survival-promoting peptide;DCD-1	DCD
+	-1.60853	0.327932	Q15084-3;Q15084;Q15084-4;Q15084-5;Q15084-2	Protein disulfide-isomerase A6	PDIA6
+	-1.63505	0.321959	Q5T749	Keratinocyte proline-rich protein	KPRP
+	-1.66211	0.315977	O75052-3;O75052	Carboxyl-terminal PDZ ligand of neuronal nitric oxide synthase protein	NOS1AP
+	-1.68554	0.310887	P62805	Histone H4	HIST1H4A
+	-1.75008	0.297285	Q08554-2;Q08554	Desmocollin-1	DSC1
+	-1.88441	0.270855	Q9UJV9	Probable ATP-dependent RNA helicase DDX41	DDX41
+	-2.18917	0.219278	Q02413;Q02413-2	Desmoglein-1	DSG1
+	-2.20182	0.217363	Q01469;A8MUU1	Fatty acid-binding protein, epidermal	FABP5
+	-2.3163	0.200782	P04406-2;P04406	Glyceraldehyde-3-phosphate dehydrogenase	GAPDH
+	-2.81797	0.14181	Q9NP64-2;Q9NP64-3;Q9NP64	Nucleolar protein of 40 kDa	ZCCHC17
+	-3.17511	0.110712	P22061;P22061-2	Protein-L-isoaspartate(D-aspartate) O-methyltransferase	PCMT1
+	-3.18082	0.110275	P51786	Zinc finger protein 157	ZNF157
+	-6.76514	0.00919369	P02008	Hemoglobin subunit zeta	HBZ

## Sheet: ZZZ3 interactors ESC-2
Student's T-test Significant WT_CT	Student's T-test Difference WT_CT	FC WT_CT	Protein IDs	Protein names	Gene names
+	7.28075	155.498	Q9Y2W1	Thyroid hormone receptor-associated protein 3	THRAP3
+	6.87826	117.642	P51114;P51114-2;P51114-3;P51116	Fragile X mental retardation syndrome-related protein 1	FXR1
+	6.79486	111.034	Q13459-2;Q13459	Unconventional myosin-IXb	MYO9B
+	6.16453	71.7313	P48651;P48651-3;P48651-2	Phosphatidylserine synthase 1	PTDSS1
+	6.08522	67.8944	Q86V48-2;Q86V48-3;Q86V48	Leucine zipper protein 1	LUZP1
+	6.04466	66.0122	P07437;A6NNZ2;CON__ENSEMBL:ENSBTAP00000025008;Q9H4B7	Tubulin beta chain	TUBB
+	5.91033	60.1432	Q8IYH5-2;Q8IYH5;Q8IYH5-4;Q8IYH5-3	ZZ-type zinc finger-containing protein 3	ZZZ3
+	5.89447	59.4857	P50914	60S ribosomal protein L14	RPL14
+	5.77387	54.7152	P01857;P01860;P01859;P01861	Ig gamma-1 chain C region;Ig gamma-3 chain C region;Ig gamma-2 chain C region;Ig gamma-4 chain C region	IGHG1;IGHG3;IGHG2;IGHG4
+	5.61071	48.8643	P04843	Dolichyl-diphosphooligosaccharide--protein glycosyltransferase subunit 1	RPN1
+	5.59818	48.4418	P62854;Q5JNZ5	40S ribosomal protein S26;Putative 40S ribosomal protein S26-like 1	RPS26;RPS26P11
+	5.55415	46.9857	P51991;P51991-2	Heterogeneous nuclear ribonucleoprotein A3	HNRNPA3
+	5.41938	42.7953	Q9HCS7	Pre-mRNA-splicing factor SYF1	XAB2
+	5.40829	42.4676	P42766	60S ribosomal protein L35	RPL35
+	5.37815	41.5896	O00422	Histone deacetylase complex subunit SAP18	SAP18
+	5.35843	41.025	Q15029-2;Q15029-3;Q15029	116 kDa U5 small nuclear ribonucleoprotein component	EFTUD2
+	5.31598	39.8354	P84103-2;P84103	Serine/arginine-rich splicing factor 3	SRSF3
+	5.19421	36.6111	P27824-2;P27824;P27824-3	Calnexin	CANX
+	5.15401	35.6051	P11169;Q8TDB8-4;Q8TDB8-2;Q8TDB8;Q8TDB8-5;Q8TDB8-3	Solute carrier family 2, facilitated glucose transporter member 3;Solute carrier family 2, facilitated glucose transporter member 14	SLC2A3;SLC2A14
+	5.12494	34.8948	Q9H583	HEAT repeat-containing protein 1;HEAT repeat-containing protein 1, N-terminally processed	HEATR1
+	5.09988	34.2939	P68133;P68032;P62736;P63267;P63267-2	Actin, alpha skeletal muscle;Actin, alpha cardiac muscle 1;Actin, aortic smooth muscle;Actin, gamma-enteric smooth muscle	ACTA1;ACTC1;ACTA2;ACTG2
+	5.09649	34.2134	Q53GQ0;Q53GQ0-2	Very-long-chain 3-oxoacyl-CoA reductase	HSD17B12
+	4.90213	29.9012	O95197-3;O95197-4;O95197-7;O95197-2;O95197;O95197-6;O95197-5	Reticulon-3	RTN3
+	4.86909	29.2242	P55769	NHP2-like protein 1;NHP2-like protein 1, N-terminally processed	NHP2L1
+	4.8597	29.0346	P32322-2;P32322;P32322-3	Pyrroline-5-carboxylate reductase 1, mitochondrial	PYCR1
+	4.84767	28.7935	Q9NUD5;Q9NUD5-2	Zinc finger CCHC domain-containing protein 3	ZCCHC3
+	4.83649	28.5712	P61619;P61619-3	Protein transport protein Sec61 subunit alpha isoform 1	SEC61A1
+	4.81447	28.1384	P35613-2;P35613;P35613-3;P35613-4	Basigin	BSG
+	4.77923	27.4594	P27708;P31327-2;P31327;P31327-3	CAD protein;Glutamine-dependent carbamoyl-phosphate synthase;Aspartate carbamoyltransferase;Dihydroorotase	CAD
+	4.77329	27.3466	P61009	Signal peptidase complex subunit 3	SPCS3
+	4.76945	27.2739	P39656;P39656-3;P39656-2	Dolichyl-diphosphooligosaccharide--protein glycosyltransferase 48 kDa subunit	DDOST
+	4.74454	26.807	O00567	Nucleolar protein 56	NOP56
+	4.73531	26.6361	Q5T7N2	LINE-1 type transposase domain-containing protein 1	L1TD1
+	4.71502	26.2641	CYB5_HUMAN;P00167-2;P00167;P00167-3	Cytochrome b5	CYB5A
+	4.64789	25.07	Q15392-2;Q15392	Delta(24)-sterol reductase	DHCR24
+	4.6244	24.6651	P16615;P16615-5;P16615-2;P16615-3;P16615-4;O14983-2;O14983;O14983-3;Q93084-4;Q93084-2;Q93084-3;Q93084-7;Q93084;Q93084-6;Q93084-5	Sarcoplasmic/endoplasmic reticulum calcium ATPase 2	ATP2A2
+	4.61873	24.5684	P21796	Voltage-dependent anion-selective channel protein 1	VDAC1
+	4.61849	24.5643	Q96C36	Pyrroline-5-carboxylate reductase 2	PYCR2
+	4.57892	23.8997	Q16629-3;Q16629-2;Q16629-4;Q16629	Serine/arginine-rich splicing factor 7	SRSF7
+	4.57491	23.8334	P38919	Eukaryotic initiation factor 4A-III;Eukaryotic initiation factor 4A-III, N-terminally processed	EIF4A3
+	4.57238	23.7916	Q14683	Structural maintenance of chromosomes protein 1A	SMC1A
+	4.54048	23.2713	P84090	Enhancer of rudimentary homolog	ERH
+	4.53691	23.2138	P46776	60S ribosomal protein L27a	RPL27A
+	4.53433	23.1723	Q15061	WD repeat-containing protein 43	WDR43
+	4.48418	22.3806	P05976-2;P05976;P08590	Myosin light chain 1/3, skeletal muscle isoform;Myosin light chain 3	MYL1;MYL3
+	4.46649	22.1079	Q9BWD1;Q9BWD1-2	Acetyl-CoA acetyltransferase, cytosolic	ACAT2
+	4.45259	21.8959	Q15287-3;Q15287-2;Q15287	RNA-binding protein with serine-rich domain 1	RNPS1
+	4.4462	21.7992	Q9Y5S9;Q9Y5S9-2	RNA-binding protein 8A	RBM8A
+	4.39722	21.0715	P06576	ATP synthase subunit beta, mitochondrial	ATP5B
+	4.39486	21.037	P11279;P11279-2	Lysosome-associated membrane glycoprotein 1	LAMP1
+	4.38438	20.8848	P19105;O14950	Myosin regulatory light chain 12A;Myosin regulatory light chain 12B	MYL12A;MYL12B
+	4.37125	20.6956	Q15120;Q15120-2;REV__P78559;REV__P78559-2	[Pyruvate dehydrogenase (acetyl-transferring)] kinase isozyme 3, mitochondrial	PDK3
+	4.35729	20.4963	Q49A26-2;Q49A26;Q49A26-4;Q49A26-3;Q49A26-5	Putative oxidoreductase GLYR1	GLYR1
+	4.34876	20.3754	Q15041-2;Q15041	ADP-ribosylation factor-like protein 6-interacting protein 1	ARL6IP1
+	4.32597	20.0561	O43293;O43293-2	Death-associated protein kinase 3	DAPK3
+	4.28456	19.4886	O43657	Tetraspanin-6	TSPAN6
+	4.26991	19.2917	Q9Y2X3	Nucleolar protein 58	NOP58
+	4.24814	19.0028	Q14194;Q14194-2	Dihydropyrimidinase-related protein 1	CRMP1
+	4.24629	18.9784	Q9P035;Q9P035-2	Very-long-chain (3R)-3-hydroxyacyl-CoA dehydratase 3	HACD3
+	4.22431	18.6915	P35268	60S ribosomal protein L22	RPL22
+	4.16807	17.9769	P62910	60S ribosomal protein L32	RPL32
+	4.14405	17.68	Q9UN81;Q96Q89-4	LINE-1 retrotransposable element ORF1 protein	L1RE1
+	4.12592	17.4593	P51571	Translocon-associated protein subunit delta	SSR4
+	4.12361	17.4313	P11233	Ras-related protein Ral-A	RALA
+	4.12091	17.3987	Q9Y5J1	U3 small nucleolar RNA-associated protein 18 homolog	UTP18
+	4.09124	17.0446	Q99729-3;Q99729-4;Q99729-2;Q99729	Heterogeneous nuclear ribonucleoprotein A/B	HNRNPAB
+	4.08787	17.0048	Q07065;Q96K21-4;Q96K21-3;Q96K21-2;Q96K21	Cytoskeleton-associated protein 4	CKAP4
+	4.0863	16.9863	P05387;P05386-2;P05386	60S acidic ribosomal protein P2	RPLP2
+	4.081	16.924	P40939;P40939-2	Trifunctional enzyme subunit alpha, mitochondrial;Long-chain enoyl-CoA hydratase;Long chain 3-hydroxyacyl-CoA dehydrogenase	HADHA
+	4.0709	16.8059	P60468	Protein transport protein Sec61 subunit beta	SEC61B
+	4.06319	16.7164	Q13263;Q13263-2	Transcription intermediary factor 1-beta	TRIM28
+	4.053	16.5987	P61513;A6NKH3	60S ribosomal protein L37a	RPL37A
+	4.04865	16.5487	Q03701	CCAAT/enhancer-binding protein zeta	CEBPZ
+	4.03495	16.3923	P00403	Cytochrome c oxidase subunit 2	MT-CO2
+	4.0334	16.3747	Q71UM5	40S ribosomal protein S27-like	RPS27L
+	4.03245	16.364	P46977;P46977-2	Dolichyl-diphosphooligosaccharide--protein glycosyltransferase subunit STT3A	STT3A
+	4.00348	16.0386	Q9Y6A9	Signal peptidase complex subunit 1	SPCS1
+	3.99011	15.8907	O75844	CAAX prenyl protease 1 homolog	ZMPSTE24
+	3.97702	15.7472	Q02543	60S ribosomal protein L18a	RPL18A
+	3.97228	15.6955	Q96A72;P61326;P61326-2	Protein mago nashi homolog 2;Protein mago nashi homolog	MAGOHB;MAGOH
+	3.95459	15.5042	P07099	Epoxide hydrolase 1	EPHX1
+	3.95329	15.4903	Q14165	Malectin	MLEC
+	3.94781	15.4315	P46783;Q9NQ39	40S ribosomal protein S10;Putative 40S ribosomal protein S10-like	RPS10;RPS10P5
+	3.9383	15.3302	P20674	Cytochrome c oxidase subunit 5A, mitochondrial	COX5A
+	3.91916	15.1281	Q9NTJ5;Q9NTJ5-2	Phosphatidylinositide phosphatase SAC1	SACM1L
+	3.91327	15.0665	O95292;O95292-2	Vesicle-associated membrane protein-associated protein B/C	VAPB
+	3.89211	14.8471	P13073	Cytochrome c oxidase subunit 4 isoform 1, mitochondrial	COX4I1
+	3.87152	14.6367	Q6UW68	Transmembrane protein 205	TMEM205
+	3.87109	14.6324	O75533	Splicing factor 3B subunit 1	SF3B1
+	3.86911	14.6123	O75477;O94905-2;O94905-3	Erlin-1	ERLIN1
+	3.85645	14.4846	Q7Z406;Q7Z406-6;Q7Z406-2;Q7Z406-4;Q7Z406-5	Myosin-14	MYH14
+	3.83586	14.2794	Q9NU22	Midasin	MDN1
+	3.83511	14.2719	Q9GZT3-2;Q9GZT3	SRA stem-loop-interacting RNA-binding protein, mitochondrial	SLIRP
+	3.82368	14.1593	P30101	Protein disulfide-isomerase A3	PDIA3
+	3.82217	14.1445	P18124	60S ribosomal protein L7	RPL7
+	3.81528	14.0771	Q01081;Q01081-2;Q8WU68-3;Q8WU68;Q01081-3;Q01081-4;Q8WU68-2	Splicing factor U2AF 35 kDa subunit;Splicing factor U2AF 26 kDa subunit	U2AF1;U2AF1L4
+	3.81023	14.0279	Q15800;Q15800-2	Methylsterol monooxygenase 1	MSMO1
+	3.80862	14.0123	O60313;O60313-2	Dynamin-like 120 kDa protein, mitochondrial;Dynamin-like 120 kDa protein, form S1	OPA1
+	3.80673	13.9939	Q969X6;Q969X6-3;Q969X6-2	Cirhin	CIRH1A
+	3.79074	13.8397	Q9H307;Q9H307-2	Pinin	PNN
+	3.76716	13.6153	Q8TC12;Q8TC12-2;Q8TC12-3	Retinol dehydrogenase 11	RDH11
+	3.76651	13.6092	Q9Y3T9	Nucleolar complex protein 2 homolog	NOC2L
+	3.7662	13.6063	P14866;P14866-2;Q8WVV9-5;Q8WVV9-4;Q8WVV9	Heterogeneous nuclear ribonucleoprotein L	HNRNPL
+	3.76456	13.5908	Q9Y3U8	60S ribosomal protein L36	RPL36
+	3.75707	13.5204	P45880;P45880-2;P45880-1	Voltage-dependent anion-selective channel protein 2	VDAC2
+	3.74344	13.3933	P25205;P25205-2	DNA replication licensing factor MCM3	MCM3
+	3.73497	13.3149	P0CW22;P08708	40S ribosomal protein S17-like;40S ribosomal protein S17	RPS17L;RPS17
+	3.73478	13.3131	Q12800;Q12800-4;Q12800-3;Q12800-2;Q9NZI6	Alpha-globin transcription factor CP2	TFCP2
+	3.72235	13.1989	O15173;O15173-2	Membrane-associated progesterone receptor component 2	PGRMC2
+	3.72087	13.1854	P08195-2;P08195-3;P08195;P08195-4	4F2 cell-surface antigen heavy chain	SLC3A2
+	3.71244	13.1086	P61019;P61019-2	Ras-related protein Rab-2A	RAB2A
+	3.71061	13.092	O95399;O95399-2	Urotensin-2	UTS2
+	3.70955	13.0824	P61803	Dolichyl-diphosphooligosaccharide--protein glycosyltransferase subunit DAD1	DAD1
+	3.70198	13.0139	P63167;Q96FJ2	Dynein light chain 1, cytoplasmic	DYNLL1
+	3.69334	12.9362	Q8WVX9	Fatty acyl-CoA reductase 1	FAR1
+	3.69294	12.9326	Q14195-2;Q14195	Dihydropyrimidinase-related protein 3	DPYSL3
+	3.67892	12.8075	Q15738	Sterol-4-alpha-carboxylate 3-dehydrogenase, decarboxylating	NSDHL
+	3.67837	12.8026	Q86XR7-2;Q9Y3B3-2;Q9Y3B3	Transmembrane emp24 domain-containing protein 7	TMED7
+	3.67818	12.801	Q9P0K7-4;Q9P0K7-3;Q9P0K7;Q9P0K7-2	Ankycorbin	RAI14
+	3.65929	12.6344	P04844-2;P04844	Dolichyl-diphosphooligosaccharide--protein glycosyltransferase subunit 2	RPN2
+	3.65823	12.6252	O95232;O95232-2	Luc7-like protein 3	LUC7L3
+	3.65517	12.5984	Q8TED0-3;Q8TED0;Q8TED0-2;REV__Q8TED0-2;REV__Q8TED0-3;REV__Q8TED0	U3 small nucleolar RNA-associated protein 15 homolog	UTP15
+	3.64633	12.5215	P61313;P61313-2	60S ribosomal protein L15	RPL15
+	3.64472	12.5075	Q8TAT6;Q8TAT6-2	Nuclear protein localization protein 4 homolog	NPLOC4
+	3.63687	12.4396	P62873-2;P62873;P16520-2;P16520	Guanine nucleotide-binding protein G(I)/G(S)/G(T) subunit beta-1	GNB1
+	3.63523	12.4255	P56182	Ribosomal RNA processing protein 1 homolog A	RRP1
+	3.62134	12.3064	P63261;P60709;Q562R1;Q9BYX7	Actin, cytoplasmic 2;Actin, cytoplasmic 2, N-terminally processed;Actin, cytoplasmic 1;Actin, cytoplasmic 1, N-terminally processed	ACTG1;ACTB
+	3.61429	12.2464	Q9H8H0;Q9H8H0-2	Nucleolar protein 11	NOL11
+	3.61222	12.2289	P49755	Transmembrane emp24 domain-containing protein 10	TMED10
+	3.60341	12.1544	P62241	40S ribosomal protein S8	RPS8
+	3.60208	12.1432	Q9Y5M8	Signal recognition particle receptor subunit beta	SRPRB
+	3.59026	12.0441	O76021;O76021-2	Ribosomal L1 domain-containing protein 1	RSL1D1
+	3.58757	12.0217	O43169	Cytochrome b5 type B	CYB5B
+	3.58338	11.9868	P61586;P08134;P62745	Transforming protein RhoA;Rho-related GTP-binding protein RhoC	RHOA;RHOC
+	3.58173	11.9731	P62995;P62995-3;Q13595-2	Transformer-2 protein homolog beta	TRA2B
+	3.57979	11.9571	Q92973;Q92973-2;Q92973-3	Transportin-1	TNPO1
+	3.57666	11.9311	Q99623;Q99623-2	Prohibitin-2	PHB2
+	3.57521	11.9192	P84085	ADP-ribosylation factor 5	ARF5
+	3.5681	11.8606	P48739;P48739-2;P48739-3	Phosphatidylinositol transfer protein beta isoform	PITPNB
+	3.56577	11.8414	Q8N5M9	Protein jagunal homolog 1	JAGN1
+	3.5586	11.7827	P04181;P04181-2	Ornithine aminotransferase, mitochondrial;Ornithine aminotransferase, hepatic form;Ornithine aminotransferase, renal form	OAT
+	3.5527	11.7346	P10620-2;P10620	Microsomal glutathione S-transferase 1	MGST1
+	3.54168	11.6453	P33993;P33993-3;P33993-2	DNA replication licensing factor MCM7	MCM7
+	3.54118	11.6413	P62263	40S ribosomal protein S14	RPS14
+	3.53573	11.5974	P22087	rRNA 2-O-methyltransferase fibrillarin	FBL
+	3.52067	11.477	Q00765;Q00765-2	Receptor expression-enhancing protein 5	REEP5
+	3.5159	11.4391	RS27A_HUMAN;P62979;P62987;P0CG47;P0CG48	Ubiquitin-40S ribosomal protein S27a;Ubiquitin;40S ribosomal protein S27a	RPS27A
+	3.51005	11.3928	P49257	Protein ERGIC-53	LMAN1
+	3.50957	11.389	O00264;O00264-2	Membrane-associated progesterone receptor component 1	PGRMC1
+	3.48829	11.2222	Q9NZ01;Q9NZ01-2	Very-long-chain enoyl-CoA reductase	TECR
+	3.48327	11.1833	Q8TCT9-5;Q8TCT9;Q8TCT9-2;Q8TCT9-4	Minor histocompatibility antigen H13	HM13
+	3.48239	11.1764	P11166	Solute carrier family 2, facilitated glucose transporter member 1	SLC2A1
+	3.47023	11.0826	P22695	Cytochrome b-c1 complex subunit 2, mitochondrial	UQCRC2
+	3.46559	11.0471	P38159;P38159-2;Q96E39;P38159-3;O75526;Q75N03-2;Q75N03;Q8N7X1	RNA-binding motif protein, X chromosome;RNA-binding motif protein, X chromosome, N-terminally processed;RNA binding motif protein, X-linked-like-1	RBMX;RBMXL1
+	3.45754	10.9856	O43707;O43707-2;O43707-3	Alpha-actinin-4	ACTN4
+	3.45689	10.9806	P61353	60S ribosomal protein L27	RPL27
+	3.44418	10.8843	P11940-2;P11940;Q9H361;Q4VXU2-2;Q4VXU2;Q96DU9-2;Q96DU9	Polyadenylate-binding protein 1	PABPC1
+	3.42988	10.777	O43399;O43399-5;O43399-7;O43399-2;O43399-4;O43399-3;O43399-6	Tumor protein D54	TPD52L2
+	3.42563	10.7453	Q2Q1W2	E3 ubiquitin-protein ligase TRIM71	TRIM71
+	3.42091	10.7102	P55084-2;P55084	Trifunctional enzyme subunit beta, mitochondrial;3-ketoacyl-CoA thiolase	HADHB
+	3.41484	10.6652	Q9UHG3-2;Q9UHG3	Prenylcysteine oxidase 1	PCYOX1
+	3.40504	10.593	Q969V3-2;Q969V3	Nicalin	NCLN
+	3.40374	10.5835	P51153;P20337;P20336;Q96E17	Ras-related protein Rab-13	RAB13
+	3.40318	10.5794	P80723;P80723-2	Brain acid soluble protein 1	BASP1
+	3.39872	10.5467	P62841	40S ribosomal protein S15	RPS15
+	3.39048	10.4866	P37268;P37268-2;P37268-5;P37268-4;P37268-3	Squalene synthase	FDFT1
+	3.38728	10.4634	Q13242	Serine/arginine-rich splicing factor 9	SRSF9
+	3.3832	10.4339	Q9H6V9;Q9H6V9-2;Q9H6V9-3;Q9H6V9-4	UPF0554 protein C2orf43	C2orf43
+	3.3815	10.4216	P16422	Epithelial cell adhesion molecule	EPCAM
+	3.3734	10.3632	Q9NQC3;Q9NQC3-4;Q9NQC3-2;Q9NQC3-5;Q9NQC3-6;Q9NQC3-3	Reticulon-4	RTN4
+	3.37011	10.3396	Q86V81	THO complex subunit 4	ALYREF
+	3.36349	10.2923	O95470	Sphingosine-1-phosphate lyase 1	SGPL1
+	3.36065	10.272	Q14318-2;Q14318;Q14318-3	Peptidyl-prolyl cis-trans isomerase FKBP8	FKBP8
+	3.35712	10.2469	Q9H9Z2;Q6ZN17-2;Q6ZN17	Protein lin-28 homolog A	LIN28A
+	3.35612	10.2398	P13164;Q01629;Q01628	Interferon-induced transmembrane protein 1;Interferon-induced transmembrane protein 2;Interferon-induced transmembrane protein 3	IFITM1;IFITM2;IFITM3
+	3.35473	10.23	Q96A33-2;Q96A33	Coiled-coil domain-containing protein 47	CCDC47
+	3.35171	10.2086	P05023-4;P05023;P05023-3;P05023-2;P50993;P13637;P13637-2;P13637-3;Q13733;P20648	Sodium/potassium-transporting ATPase subunit alpha-1	ATP1A1
+	3.34885	10.1884	Q15758;Q15758-3;Q15758-2	Neutral amino acid transporter B(0)	SLC1A5
+	3.34756	10.1793	Q13501;Q13501-2	Sequestosome-1	SQSTM1
+	3.34622	10.1698	Q12788	Transducin beta-like protein 3	TBL3
+	3.33798	10.1119	P31689;P31689-2	DnaJ homolog subfamily A member 1	DNAJA1
+	3.33457	10.088	Q92896;Q92896-2;Q92896-3	Golgi apparatus protein 1	GLG1
+	3.33055	10.0599	Q9UKV3-3;Q9UKV3-2;Q9UKV3-5;Q9UKV3	Apoptotic chromatin condensation inducer in the nucleus	ACIN1
+	3.33023	10.0577	Q13045-2;Q13045-3;Q13045	Protein flightless-1 homolog	FLII
+	3.3276	10.0394	Q7Z7K0	COX assembly mitochondrial protein homolog	CMC1
+	3.32165	9.99807	Q15363	Transmembrane emp24 domain-containing protein 2	TMED2
+	3.30864	9.90832	Q5BJD5;Q5BJD5-3;Q5BJD5-2	Transmembrane protein 41B	TMEM41B
+	3.30481	9.88205	P62820;P62820-2;P62820-3;P59190-2;P59190	Ras-related protein Rab-1A	RAB1A
+	3.30066	9.85366	Q9UBM7	7-dehydrocholesterol reductase	DHCR7
+	3.2979	9.83483	O00116	Alkyldihydroxyacetonephosphate synthase, peroxisomal	AGPS
+	3.28849	9.77089	Q8NC51-4;Q8NC51-3;Q8NC51-2;Q8NC51	Plasminogen activator inhibitor 1 RNA-binding protein	SERBP1
+	3.28824	9.7692	Q9H3N1	Thioredoxin-related transmembrane protein 1	TMX1
+	3.28563	9.75154	Q14690	Protein RRP5 homolog	PDCD11
+	3.26989	9.64573	P31930	Cytochrome b-c1 complex subunit 1, mitochondrial	UQCRC1
+	3.2683	9.6351	P35232;P35232-2	Prohibitin	PHB
+	3.26622	9.62122	Q96G21	U3 small nucleolar ribonucleoprotein protein IMP4	IMP4
+	3.26224	9.59472	Q8N4H5;Q8N4H5-3;Q8N4H5-2	Mitochondrial import receptor subunit TOM5 homolog	TOMM5
+	3.26127	9.58827	Q9P0L0;Q9P0L0-2	Vesicle-associated membrane protein-associated protein A	VAPA
+	3.26115	9.58747	Q8N1F7;Q8N1F7-2	Nuclear pore complex protein Nup93	NUP93
+	3.25106	9.52065	Q15642-2;Q15642-4;Q15642-3;Q15642;Q15642-5	Cdc42-interacting protein 4	TRIP10
+	3.23556	9.41891	P12814-2;P12814;P12814-3;P12814-4;P35609-2;P35609	Alpha-actinin-1	ACTN1
+	3.22381	9.34251	Q13895	Bystin	BYSL
+	3.21291	9.27219	P05141;Q9H0C2	ADP/ATP translocase 2;ADP/ATP translocase 2, N-terminally processed	SLC25A5
+	3.21244	9.26917	Q8IWS0-3;Q8IWS0;Q8IWS0-5;Q8IWS0-4;Q8IWS0-2	PHD finger protein 6	PHF6
+	3.21211	9.26705	Q9NVP1	ATP-dependent RNA helicase DDX18	DDX18
+	3.20361	9.21261	Q13247-3;Q13247;Q08170;Q13247-2	Serine/arginine-rich splicing factor 6;Serine/arginine-rich splicing factor 4	SRSF6;SRSF4
+	3.20224	9.20387	P67812-4;P67812;P67812-3;P67812-2	Signal peptidase complex catalytic subunit SEC11A	SEC11A
+	3.19948	9.18628	P52948-6;P52948-5;P52948;P52948-2	Nuclear pore complex protein Nup98-Nup96;Nuclear pore complex protein Nup98;Nuclear pore complex protein Nup96	NUP98
+	3.19561	9.16167	Q9UNL2;Q9UNL2-2	Translocon-associated protein subunit gamma	SSR3
+	3.19002	9.12624	O95573	Long-chain-fatty-acid--CoA ligase 3	ACSL3
+	3.19001	9.12617	Q8TCJ2	Dolichyl-diphosphooligosaccharide--protein glycosyltransferase subunit STT3B	STT3B
+	3.18631	9.1028	Q9H8H3	Methyltransferase-like protein 7A	METTL7A
+	3.18133	9.07143	P54920;Q9H115-3;Q9H115-2;Q9H115	Alpha-soluble NSF attachment protein	NAPA
+	3.17867	9.05472	P62158;P27482;P02585	Calmodulin	CALM1
+	3.17727	9.04594	Q14684;Q14684-2	Ribosomal RNA processing protein 1 homolog B	RRP1B
+	3.17305	9.01952	P27797	Calreticulin	CALR
+	3.16992	8.99997	Q9Y3E5	Peptidyl-tRNA hydrolase 2, mitochondrial	PTRH2
+	3.1432	8.83482	Q14498-3;Q14498-2;Q14498;Q86U06-4;Q86U06-5;Q86U06-2;Q86U06	RNA-binding protein 39	RBM39
+	3.14102	8.82148	Q92504	Zinc transporter SLC39A7	SLC39A7
+	3.13196	8.76625	Q9NP72;Q9NP72-2;Q9NP72-3	Ras-related protein Rab-18	RAB18
+	3.12716	8.73713	Q8NF37	Lysophosphatidylcholine acyltransferase 1	LPCAT1
+	3.12594	8.72975	Q96AG4	Leucine-rich repeat-containing protein 59	LRRC59
+	3.12563	8.72787	O00571-2;O00571;O15523-2;O15523;O15523-3;Q9NQI0-3;Q9NQI0-2;Q9NQI0-4;Q9NQI0	ATP-dependent RNA helicase DDX3X;ATP-dependent RNA helicase DDX3Y	DDX3X;DDX3Y
+	3.12448	8.72092	O75494-5;O75494-4;O75494-6;O75494-3;O75494-2;O75494;Q8WXF0	Serine/arginine-rich splicing factor 10	SRSF10
+	3.12178	8.70461	P16435	NADPH--cytochrome P450 reductase	POR
+	3.11931	8.68972	Q00325-2;Q00325	Phosphate carrier protein, mitochondrial	SLC25A3
+	3.10976	8.63239	Q9UBB9;Q9UBB9-2	Tuftelin-interacting protein 11	TFIP11
+	3.09788	8.5616	Q15269	Periodic tryptophan protein 2 homolog	PWP2
+	3.09205	8.52707	P51572;P51572-2	B-cell receptor-associated protein 31	BCAP31
+	3.08021	8.45738	Q92890-1;Q92890;Q92890-3	Ubiquitin fusion degradation protein 1 homolog	UFD1L
+	3.07195	8.40909	Q8IZL8	Proline-, glutamic acid- and leucine-rich protein 1	PELP1
+	3.07022	8.39901	P24539	ATP synthase F(0) complex subunit B1, mitochondrial	ATP5F1
+	3.07021	8.39896	Q9H0A0;Q9H0A0-2	N-acetyltransferase 10	NAT10
+	3.06782	8.38505	Q8IWA0	WD repeat-containing protein 75	WDR75
+	3.06533	8.37059	Q12906;Q12906-7;Q12906-5;Q12906-4;Q12906-2;Q12906-6;Q12906-3	Interleukin enhancer-binding factor 3	ILF3
+	3.06281	8.35599	P02649;CON__Q03247	Apolipoprotein E	APOE
+	3.06161	8.34904	Q9UJZ1;Q9UJZ1-2	Stomatin-like protein 2, mitochondrial	STOML2
+	3.04592	8.25873	Q01130-2;Q01130;Q9BRL6-2;Q9BRL6	Serine/arginine-rich splicing factor 2;Serine/arginine-rich splicing factor 8	SRSF2;SRSF8
+	3.0435	8.24489	P42167-2;P42167	Lamina-associated polypeptide 2, isoforms beta/gamma;Thymopoietin;Thymopentin	TMPO
+	3.02671	8.14949	Q96SQ9;Q96SQ9-2	Cytochrome P450 2S1	CYP2S1
+	3.0198	8.11055	P62857	40S ribosomal protein S28	RPS28
+	3.00758	8.04214	O96005;O96005-4;O96005-3	Cleft lip and palate transmembrane protein 1	CLPTM1
+	3.00468	8.02599	P54709;P54709-2	Sodium/potassium-transporting ATPase subunit beta-3	ATP1B3
+	2.99981	7.99895	Q9H0U3;Q9H0U3-2	Magnesium transporter protein 1	MAGT1
+	2.9937	7.96514	Q15046;Q15046-2	Lysine--tRNA ligase	KARS
+	2.99217	7.9567	O75691	Small subunit processome component 20 homolog	UTP20
+	2.98339	7.90842	P42704	Leucine-rich PPR motif-containing protein, mitochondrial	LRPPRC
+	2.97894	7.88407	P30049	ATP synthase subunit delta, mitochondrial	ATP5D
+	2.97841	7.88117	O75153	Clustered mitochondria protein homolog	CLUH
+	2.97562	7.86594	P11387;Q969P6-2;Q969P6	DNA topoisomerase 1	TOP1
+	2.97054	7.8383	P46013-2;P46013	Antigen KI-67	MKI67
+	2.96181	7.79101	Q96HY6-2;Q96HY6	DDRGK domain-containing protein 1	DDRGK1
+	2.95997	7.78108	P56385	ATP synthase subunit e, mitochondrial	ATP5I
+	2.95331	7.74524	P17844-2;P17844	Probable ATP-dependent RNA helicase DDX5	DDX5
+	2.94711	7.71203	Q9P2X0;Q9P2X0-2	Dolichol-phosphate mannosyltransferase subunit 3	DPM3
+	2.93761	7.66141	P49006	MARCKS-related protein	MARCKSL1
+	2.92351	7.5869	P11388;P11388-2;P11388-3;P11388-4	DNA topoisomerase 2-alpha	TOP2A
+	2.92033	7.57019	Q9HCC0;Q9HCC0-2	Methylcrotonoyl-CoA carboxylase beta chain, mitochondrial	MCCC2
+	2.91518	7.54322	P05556;P05556-2;P05556-5;P05556-4;P05556-3	Integrin beta-1	ITGB1
+	2.91348	7.53433	P62249	40S ribosomal protein S16	RPS16
+	2.91161	7.52457	P31943	Heterogeneous nuclear ribonucleoprotein H;Heterogeneous nuclear ribonucleoprotein H, N-terminally processed	HNRNPH1
+	2.9092	7.51202	P10606	Cytochrome c oxidase subunit 5B, mitochondrial	COX5B
+	2.89791	7.45346	P62424	60S ribosomal protein L7a	RPL7A
+	2.89775	7.45263	O60762	Dolichol-phosphate mannosyltransferase subunit 1	DPM1
+	2.89757	7.4517	Q9Y6K9-2;Q9Y6K9;Q9Y6K9-3	NF-kappa-B essential modulator	IKBKG
+	2.89442	7.43545	P00387-2;P00387;P00387-3	NADH-cytochrome b5 reductase 3;NADH-cytochrome b5 reductase 3 membrane-bound form;NADH-cytochrome b5 reductase 3 soluble form	CYB5R3
+	2.89425	7.43457	P53621;P53621-2	Coatomer subunit alpha;Xenin;Proxenin	COPA
+	2.8933	7.42968	P48449;P48449-3;P48449-2	Lanosterol synthase	LSS
+	2.89051	7.41533	Q8N5K1	CDGSH iron-sulfur domain-containing protein 2	CISD2
+	2.8862	7.39321	Q3SXM5;Q3SXM5-2	Inactive hydroxysteroid dehydrogenase-like protein 1	HSDL1
+	2.84622	7.19114	P62316;P62316-2	Small nuclear ribonucleoprotein Sm D2	SNRPD2
+	2.84611	7.19059	Q9P258	Protein RCC2	RCC2
+	2.84513	7.18571	Q8TED1	Probable glutathione peroxidase 8	GPX8
+	2.84509	7.18551	Q7Z7H5;Q7Z7H5-2;Q7Z7H5-3	Transmembrane emp24 domain-containing protein 4	TMED4
+	2.83601	7.14043	O43390;O43390-3;O43390-2;O43390-4	Heterogeneous nuclear ribonucleoprotein R	HNRNPR
+	2.83388	7.12989	Q92979	Ribosomal RNA small subunit methyltransferase NEP1	EMG1
+	2.83071	7.11424	Q9UDR5	Alpha-aminoadipic semialdehyde synthase, mitochondrial;Lysine ketoglutarate reductase;Saccharopine dehydrogenase	AASS
+	2.82891	7.10537	P11177-3;P11177-2;P11177	Pyruvate dehydrogenase E1 component subunit beta, mitochondrial	PDHB
+	2.82851	7.1034	Q16555-2;Q16555	Dihydropyrimidinase-related protein 2	DPYSL2
+	2.82833	7.10252	Q16850-2;Q16850	Lanosterol 14-alpha demethylase	CYP51A1
+	2.82635	7.09277	P53618	Coatomer subunit beta	COPB1
+	2.81859	7.05473	P36542-2;P36542	ATP synthase subunit gamma, mitochondrial	ATP5C1
+	2.8095	7.01042	Q8N0X7	Spartin	SPG20
+	2.80721	6.9993	P51648;P51648-2	Fatty aldehyde dehydrogenase	ALDH3A2
+	2.80197	6.97392	Q99879;Q99877;Q93079;Q5QNW6;P62807;P58876;P57053;O60814;Q5QNW6-2;Q99880;Q96A08	Histone H2B type 1-M;Histone H2B type 1-N;Histone H2B type 1-H;Histone H2B type 2-F;Histone H2B type 1-C/E/F/G/I;Histone H2B type 1-D;Histone H2B type F-S;Histone H2B type 1-K;Histone H2B type 1-L	HIST1H2BM;HIST1H2BN;HIST1H2BH;HIST2H2BF;HIST1H2BC;HIST1H2BD;H2BFS;HIST1H2BK;HIST1H2BL
+	2.80106	6.96952	Q92841-1;Q92841-3;Q92841;Q92841-2	Probable ATP-dependent RNA helicase DDX17	DDX17
+	2.79451	6.93795	Q9NYH9	U3 small nucleolar RNA-associated protein 6 homolog	UTP6
+	2.78216	6.87881	O43818	U3 small nucleolar RNA-interacting protein 2	RRP9
+	2.77671	6.85288	Q15006	ER membrane protein complex subunit 2	EMC2
+	2.77583	6.8487	P49792;Q7Z3J3-2;Q05823-2;Q05823	E3 SUMO-protein ligase RanBP2	RANBP2
+	2.76762	6.80984	P41252	Isoleucine--tRNA ligase, cytoplasmic	IARS
+	2.76094	6.77838	Q9HD45	Transmembrane 9 superfamily member 3	TM9SF3
+	2.76013	6.77457	Q8N183	Mimitin, mitochondrial	NDUFAF2
+	2.75812	6.76514	P62888	60S ribosomal protein L30	RPL30
+	2.75423	6.74692	Q9NR30;Q9NR30-2	Nucleolar RNA helicase 2	DDX21
+	2.75382	6.74501	P42765	3-ketoacyl-CoA thiolase, mitochondrial	ACAA2
+	2.74319	6.69549	Q9UGP8	Translocation protein SEC63 homolog	SEC63
+	2.7414	6.68719	Q9NS69	Mitochondrial import receptor subunit TOM22 homolog	TOMM22
+	2.73695	6.66659	O75396	Vesicle-trafficking protein SEC22b	SEC22B
+	2.72858	6.62803	Q5JPE7-2;P69849;Q5JPE7;Q15155;Q5JPE7-3	Nodal modulator 2;Nodal modulator 3;Nodal modulator 1	NOMO2;NOMO3;NOMO1
+	2.72822	6.62638	Q969Z0;Q969Z0-2	Protein TBRG4	TBRG4
+	2.72786	6.62472	Q02978-2;Q02978	Mitochondrial 2-oxoglutarate/malate carrier protein	SLC25A11
+	2.71954	6.58663	Q9Y230;Q9Y230-2	RuvB-like 2	RUVBL2
+	2.7129	6.55638	O75717;O75717-2	WD repeat and HMG-box DNA-binding protein 1	WDHD1
+	2.71054	6.54567	P62847-2;P62847-3;P62847;P62847-4	40S ribosomal protein S24	RPS24
+	2.69999	6.49797	Q16891-3;Q16891-2;Q16891-4;Q16891	MICOS complex subunit MIC60	IMMT
+	2.6991	6.49397	Q9BVK6	Transmembrane emp24 domain-containing protein 9	TMED9
+	2.69769	6.48762	P49207	60S ribosomal protein L34	RPL34
+	2.69096	6.45743	Q9UKR5	Probable ergosterol biosynthetic protein 28	C14orf1
+	2.69058	6.45573	O94905	Erlin-2	ERLIN2
+	2.68914	6.44929	Q9Y3I0	tRNA-splicing ligase RtcB homolog	RTCB
+	2.68701	6.43977	P82933	28S ribosomal protein S9, mitochondrial	MRPS9
+	2.68161	6.41571	P55072	Transitional endoplasmic reticulum ATPase	VCP
+	2.68054	6.41096	P25398	40S ribosomal protein S12	RPS12
+	2.67917	6.40487	Q9HDC9;Q9HDC9-2	Adipocyte plasma membrane-associated protein	APMAP
+	2.67867	6.40265	Q9BW27;Q9BW27-3;Q9BW27-2	Nuclear pore complex protein Nup85	NUP85
+	2.67839	6.40141	Q9H6R4-4;Q9H6R4;Q9H6R4-2;Q9H6R4-3	Nucleolar protein 6	NOL6
+	2.67597	6.39068	O60716;O60716-17;O60716-2;O60716-4;O60716-6;O60716-3;O60716-5;O60716-7;O60716-9;O60716-8;O60716-10;O60716-12;O60716-14;O60716-11;O60716-13;O60716-15;O60716-18;O60716-16;O60716-20;O60716-22;O60716-19;O60716-21;O60716-23;O60716-24;O60716-31;O60716-25;O60716-26;O60716-28;O60716-30;O60716-27;O60716-29;O60716-32	Catenin delta-1	CTNND1
+	2.67432	6.38338	Q13574-6;Q13574-2;Q13574-4;Q13574-7;Q13574-5;Q13574-3;Q13574;O75912	Diacylglycerol kinase zeta	DGKZ
+	2.66429	6.33915	P14406	Cytochrome c oxidase subunit 7A2, mitochondrial	COX7A2
+	2.66139	6.32642	P35222	Catenin beta-1	CTNNB1
+	2.65936	6.31753	P26440;P26440-2	Isovaleryl-CoA dehydrogenase, mitochondrial	IVD
+	2.65825	6.31267	P67809;Q9Y2T7	Nuclease-sensitive element-binding protein 1	YBX1
+	2.65458	6.29663	Q9P2R7-2;Q9P2R7	Succinyl-CoA ligase [ADP-forming] subunit beta, mitochondrial	SUCLA2
+	2.65215	6.28603	P63244	Guanine nucleotide-binding protein subunit beta-2-like 1;Guanine nucleotide-binding protein subunit beta-2-like 1, N-terminally processed	GNB2L1
+	2.65131	6.28237	P57088	Transmembrane protein 33	TMEM33
+	2.64816	6.26867	P46782	40S ribosomal protein S5;40S ribosomal protein S5, N-terminally processed	RPS5
+	2.64443	6.25249	O75947;O75947-2	ATP synthase subunit d, mitochondrial	ATP5H
+	2.6415	6.2398	Q99536;Q99536-3;Q99536-2	Synaptic vesicle membrane protein VAT-1 homolog	VAT1
+	2.63728	6.22158	O15269;O15269-2	Serine palmitoyltransferase 1	SPTLC1
+	2.62585	6.17248	P51149	Ras-related protein Rab-7a	RAB7A
+	2.62455	6.16692	Q9UKM9-2;Q9UKM9	RNA-binding protein Raly	RALY
+	2.6233	6.16158	Q9Y324	rRNA-processing protein FCF1 homolog	FCF1
+	2.61634	6.13192	Q6P2Q9	Pre-mRNA-processing-splicing factor 8	PRPF8
+	2.61389	6.12152	P57740;P57740-2;P57740-3	Nuclear pore complex protein Nup107	NUP107
+	2.60969	6.10373	P56545;P56545-2	C-terminal-binding protein 2	CTBP2
+	2.60339	6.07713	Q9BYN8	28S ribosomal protein S26, mitochondrial	MRPS26
+	2.59874	6.05757	Q8TC07-2;Q8TC07-3;Q8TC07	TBC1 domain family member 15	TBC1D15
+	2.59155	6.02746	Q9Y3Y2-4;Q9Y3Y2;Q9Y3Y2-3	Chromatin target of PRMT1 protein	CHTOP
+	2.58862	6.01523	P18085	ADP-ribosylation factor 4	ARF4
+	2.58532	6.00149	Q07812-5;Q07812-7;Q07812-8;Q07812;Q07812-2;Q07812-6	Apoptosis regulator BAX	BAX
+	2.57901	5.9753	O95864;O95864-3;O95864-4;O95864-2	Fatty acid desaturase 2	FADS2
+	2.5762	5.96367	O43913;O43913-2	Origin recognition complex subunit 5	ORC5
+	2.56862	5.93242	Q9HC07;Q9HC07-2	Transmembrane protein 165	TMEM165
+	2.56513	5.91808	O75694-2;O75694	Nuclear pore complex protein Nup155	NUP155
+	2.56317	5.91005	Q9Y265;Q9Y265-2	RuvB-like 1	RUVBL1
+	2.56137	5.90268	A1L0T0	Acetolactate synthase-like protein	ILVBL
+	2.55653	5.88291	Q5QJE6	Deoxynucleotidyltransferase terminal-interacting protein 2	DNTTIP2
+	2.55547	5.87859	O60506-2;O60506;O60506-4;O60506-3;O60506-5	Heterogeneous nuclear ribonucleoprotein Q	SYNCRIP
+	2.55174	5.86341	P29966	Myristoylated alanine-rich C-kinase substrate	MARCKS
+	2.55139	5.86199	P53007	Tricarboxylate transport protein, mitochondrial	SLC25A1
+	2.55048	5.85829	Q9Y320-2;Q9Y320	Thioredoxin-related transmembrane protein 2	TMX2
+	2.55005	5.85655	Q12907	Vesicular integral-membrane protein VIP36	LMAN2
+	2.54982	5.85561	P34897-3;P34897-2;P34897	Serine hydroxymethyltransferase, mitochondrial	SHMT2
+	2.54472	5.83495	Q15393;Q15393-3;Q15393-2	Splicing factor 3B subunit 3	SF3B3
+	2.54306	5.82824	Q01650	Large neutral amino acids transporter small subunit 1	SLC7A5
+	2.53833	5.80916	O95159	Zinc finger protein-like 1	ZFPL1
+	2.53746	5.80566	P61106	Ras-related protein Rab-14	RAB14
+	2.53381	5.79099	Q9NWT1	p21-activated protein kinase-interacting protein 1	PAK1IP1
+	2.53096	5.77956	Q07955;Q07955-3;Q07955-2	Serine/arginine-rich splicing factor 1	SRSF1
+	2.5283	5.76891	P47985;P0C7P4	Cytochrome b-c1 complex subunit Rieske, mitochondrial;Cytochrome b-c1 complex subunit 11;Putative cytochrome b-c1 complex subunit Rieske-like protein 1	UQCRFS1;UQCRFS1P1
+	2.52504	5.75589	P56537;P56537-2	Eukaryotic translation initiation factor 6	EIF6
+	2.52224	5.74473	Q12905	Interleukin enhancer-binding factor 2	ILF2
+	2.52035	5.73721	O60701;O60701-3;O60701-2	UDP-glucose 6-dehydrogenase	UGDH
+	2.52019	5.73658	Q96F86	Enhancer of mRNA-decapping protein 3	EDC3
+	2.51887	5.73133	P24844;P24844-2	Myosin regulatory light polypeptide 9	MYL9
+	2.51367	5.71071	Q01813;Q01813-2	ATP-dependent 6-phosphofructokinase, platelet type	PFKP
+	2.51356	5.71027	Q9BUJ2-4;Q9BUJ2-2;Q9BUJ2;Q9BUJ2-3	Heterogeneous nuclear ribonucleoprotein U-like protein 1	HNRNPUL1
+	2.50851	5.69032	Q96HJ9-2;Q9Y383-3;Q9Y383-2;Q9Y383	Putative RNA-binding protein Luc7-like 2	LUC7L2
+	2.50751	5.68638	P68366-2;P68366	Tubulin alpha-4A chain	TUBA4A
+	2.50067	5.65948	O75306-2;O75306	NADH dehydrogenase [ubiquinone] iron-sulfur protein 2, mitochondrial	NDUFS2
+	2.49857	5.65125	Q1KMD3	Heterogeneous nuclear ribonucleoprotein U-like protein 2	HNRNPUL2
+	2.49608	5.6415	Q9Y4L1;Q9Y4L1-2	Hypoxia up-regulated protein 1	HYOU1
+	2.49325	5.63045	Q99541	Perilipin-2	PLIN2
+	2.4902	5.61856	O15258	Protein RER1	RER1
+	2.48861	5.61237	O94826	Mitochondrial import receptor subunit TOM70	TOMM70A
+	2.48501	5.59838	P62760	Visinin-like protein 1	VSNL1
+	2.48477	5.59745	P82673;P82673-2	28S ribosomal protein S35, mitochondrial	MRPS35
+	2.48382	5.59377	Q8N766-4;Q8N766-3;Q8N766-2;Q8N766	ER membrane protein complex subunit 1	EMC1
+	2.4831	5.59098	P36873;P36873-2;P62136-3;P62140;P62136;P62136-2	Serine/threonine-protein phosphatase PP1-gamma catalytic subunit;Serine/threonine-protein phosphatase PP1-alpha catalytic subunit;Serine/threonine-protein phosphatase PP1-beta catalytic subunit	PPP1CC;PPP1CA;PPP1CB
+	2.48218	5.58741	P82675;P82675-2	28S ribosomal protein S5, mitochondrial	MRPS5
+	2.48032	5.58021	Q9BQ39	ATP-dependent RNA helicase DDX50	DDX50
+	2.47572	5.56245	Q9BQG0;Q9BQG0-2	Myb-binding protein 1A	MYBBP1A
+	2.46889	5.53618	Q9H9B4	Sideroflexin-1	SFXN1
+	2.46832	5.53399	Q7RTS9;Q7RTS9-2	Dymeclin	DYM
+	2.46828	5.53384	Q96I24;Q96I24-2	Far upstream element-binding protein 3	FUBP3
+	2.46467	5.52001	Q6P2E9-2;Q6P2E9	Enhancer of mRNA-decapping protein 4	EDC4
+	2.4622	5.51056	Q9Y4W2-2;Q9Y4W2;Q9Y4W2-3;Q9Y4W2-4	Ribosomal biogenesis protein LAS1L	LAS1L
+	2.46073	5.50495	Q9BSJ8;Q9BSJ8-2	Extended synaptotagmin-1	ESYT1
+	2.45878	5.49752	P35221;P35221-2;P35221-3;P26232-4;P26232-6;P26232-2;P26232-5;P26232;P26232-3;Q9UI47	Catenin alpha-1	CTNNA1
+	2.45762	5.4931	Q96EE3;Q96EE3-1	Nucleoporin SEH1	SEH1L
+	2.45174	5.47076	P60866;P60866-2	40S ribosomal protein S20	RPS20
+	2.4465	5.45092	Q92520	Protein FAM3C	FAM3C
+	2.4459	5.44865	P78316;P78316-2	Nucleolar protein 14	NOP14
+	2.4453	5.44639	Q5JTH9-2;Q5JTH9-3;Q5JTH9	RRP12-like protein	RRP12
+	2.44529	5.44635	P50570-5;P50570-4;P50570;P50570-3;P50570-2;Q9UQ16-2;Q9UQ16-3;Q9UQ16;Q9UQ16-4;Q9UQ16-5;Q05193-5;Q05193-3;Q05193-2;Q05193	Dynamin-2;Dynamin-3	DNM2;DNM3
+	2.44108	5.43048	P49411	Elongation factor Tu, mitochondrial	TUFM
+	2.43689	5.41473	P07237	Protein disulfide-isomerase	P4HB
+	2.43565	5.41008	Q13601-2;Q13601	KRR1 small subunit processome component homolog	KRR1
+	2.43477	5.40678	P52701-4;P52701-3;P52701;P52701-2	DNA mismatch repair protein Msh6	MSH6
+	2.43243	5.39802	Q9UBC3-2;Q9UBC3-6;Q9UBC3;Q9UBC3-4;Q9UBC3-3;Q9UBC3-5;Q9UBC3-7;Q9UBC3-8;Q9Y6K1-2;Q9Y6K1	DNA (cytosine-5)-methyltransferase 3B	DNMT3B
+	2.43155	5.39473	P21359-2;P21359-6;P21359;P21359-4;P21359-3;P21359-5	Neurofibromin;Neurofibromin truncated	NF1
+	2.42638	5.37543	Q9NV31	U3 small nucleolar ribonucleoprotein protein IMP3	IMP3
+	2.42564	5.37267	P20340-2;P20340-4;P20340;P20340-3	Ras-related protein Rab-6A	RAB6A
+	2.42547	5.37204	Q14692	Ribosome biogenesis protein BMS1 homolog	BMS1
+	2.42497	5.37018	O60664-4;O60664;O60664-3;O60664-2	Perilipin-3	PLIN3
+	2.41911	5.34841	P33992	DNA replication licensing factor MCM5	MCM5
+	2.41706	5.34082	Q9NX63	MICOS complex subunit MIC19	CHCHD3
+	2.41186	5.3216	P40616-2;P40616	ADP-ribosylation factor-like protein 1	ARL1
+	2.40716	5.30429	Q5T160	Probable arginine--tRNA ligase, mitochondrial	RARS2
+	2.40514	5.29687	O43823	A-kinase anchor protein 8	AKAP8
+	2.39967	5.27682	P30519;P30519-2	Heme oxygenase 2	HMOX2
+	2.39358	5.2546	P62851	40S ribosomal protein S25	RPS25
+	2.39358	5.2546	Q96EY7;Q96EY7-2	Pentatricopeptide repeat domain-containing protein 3, mitochondrial	PTCD3
+	2.38437	5.22116	Q12769;Q12769-3;Q12769-2	Nuclear pore complex protein Nup160	NUP160
+	2.38325	5.21711	Q14204	Cytoplasmic dynein 1 heavy chain 1	DYNC1H1
+	2.38264	5.2149	P07814	Bifunctional glutamate/proline--tRNA ligase;Glutamate--tRNA ligase;Proline--tRNA ligase	EPRS
+	2.37533	5.18854	P08240;P08240-2	Signal recognition particle receptor subunit alpha	SRPR
+	2.3753	5.18844	Q86UE4	Protein LYRIC	MTDH
+	2.37477	5.18653	Q9BV38	WD repeat-containing protein 18	WDR18
+	2.37103	5.1731	Q9BTX1-6;Q9BTX1-5;Q9BTX1-2;Q9BTX1;Q9BTX1-4;Q9BTX1-3	Nucleoporin NDC1	NDC1
+	2.36941	5.1673	O75489;O75489-2	NADH dehydrogenase [ubiquinone] iron-sulfur protein 3, mitochondrial	NDUFS3
+	2.36842	5.16375	P14314-2;P14314	Glucosidase 2 subunit beta	PRKCSH
+	2.36335	5.14564	Q9BSD7	Cancer-related nucleoside-triphosphatase	NTPCR
+	2.34998	5.09817	P22626;P22626-2	Heterogeneous nuclear ribonucleoproteins A2/B1	HNRNPA2B1
+	2.34945	5.0963	P21926	CD9 antigen	CD9
+	2.34698	5.08758	Q9HD20;Q9HD20-2;Q9HD20-3	Manganese-transporting ATPase 13A1	ATP13A1
+	2.34383	5.07649	Q9Y277;Q9Y277-2	Voltage-dependent anion-selective channel protein 3	VDAC3
+	2.3412	5.06724	P07602;P07602-2;P07602-3	Prosaposin;Saposin-A;Saposin-B-Val;Saposin-B;Saposin-C;Saposin-D	PSAP
+	2.34073	5.06559	Q9BWJ5	Splicing factor 3B subunit 5	SF3B5
+	2.34005	5.0632	P53985;P53985-2	Monocarboxylate transporter 1	SLC16A1
+	2.33999	5.06299	Q15050	Ribosome biogenesis regulatory protein homolog	RRS1
+	2.33682	5.05188	Q9HCG8	Pre-mRNA-splicing factor CWC22 homolog	CWC22
+	2.33591	5.04869	Q9NYL4-2;Q9NYL4	Peptidyl-prolyl cis-trans isomerase FKBP11	FKBP11
+	2.3352	5.04621	Q10471;Q10471-2;Q8N4A0-2;Q8N4A0	Polypeptide N-acetylgalactosaminyltransferase 2;Polypeptide N-acetylgalactosaminyltransferase 2 soluble form	GALNT2
+	2.33429	5.04303	Q96HS1;Q96HS1-2	Serine/threonine-protein phosphatase PGAM5, mitochondrial	PGAM5
+	2.33181	5.03437	P17812;P17812-2	CTP synthase 1	CTPS1
+	2.32725	5.01848	P32969	60S ribosomal protein L9	RPL9
+	2.326	5.01413	P06493;P06493-2;P24941-2;P24941;Q00526;P11802-2;Q00537;P50750-2;Q00536;Q00536-3;Q07002-3;Q9NYV4-3;Q00537-2;Q00536-2;Q07002;Q14004-2;Q9NYV4-2;Q9NYV4;Q07002-2;Q96Q40;O94921;O94921-2;Q96Q40-5;O94921-3;Q96Q40-3;Q96Q40-4;P50750;Q96Q40-2;Q00534;P11802;Q00535;Q00535-2;Q14004	Cyclin-dependent kinase 1	CDK1
+	2.32265	5.0025	P23284	Peptidyl-prolyl cis-trans isomerase B	PPIB
+	2.32209	5.00056	Q9NXF1-2;Q9NXF1	Testis-expressed sequence 10 protein	TEX10
+	2.32058	4.99533	Q96AA3	Protein RFT1 homolog	RFT1
+	2.31732	4.98406	O43615	Mitochondrial import inner membrane translocase subunit TIM44	TIMM44
+	2.31314	4.96964	Q08211;Q08211-2	ATP-dependent RNA helicase A	DHX9
+	2.30464	4.94044	Q10589-2;Q10589	Bone marrow stromal antigen 2	BST2
+	2.2965	4.91265	Q96CS3	FAS-associated factor 2	FAF2
+	2.28928	4.88812	P17096-3;P17096;P17096-2	High mobility group protein HMG-I/HMG-Y	HMGA1
+	2.28527	4.87455	Q15084-3;Q15084;Q15084-4;Q15084-5;Q15084-2	Protein disulfide-isomerase A6	PDIA6
+	2.285	4.87364	Q03252	Lamin-B2	LMNB2
+	2.28309	4.86719	O15164-2;O15164	Transcription intermediary factor 1-alpha	TRIM24
+	2.2827	4.86588	Q9NVI7-2;Q9NVI7;Q9NVI7-3;Q5T9A4;Q5T9A4-3;Q5T9A4-2;Q5T2N8	ATPase family AAA domain-containing protein 3A;ATPase family AAA domain-containing protein 3B	ATAD3A;ATAD3B
+	2.2785	4.85173	P15954	Cytochrome c oxidase subunit 7C, mitochondrial	COX7C
+	2.27731	4.84773	P62070;P62070-4;P62070-3;P10301;P62070-2	Ras-related protein R-Ras2;Ras-related protein R-Ras	RRAS2;RRAS
+	2.27652	4.84508	O60884	DnaJ homolog subfamily A member 2	DNAJA2
+	2.27321	4.83397	Q8N0U8;Q8N0U8-2	Vitamin K epoxide reductase complex subunit 1-like protein 1	VKORC1L1
+	2.27264	4.83207	O43143;O60231;Q14562	Pre-mRNA-splicing factor ATP-dependent RNA helicase DHX15	DHX15
+	2.26694	4.81301	Q7RTV0	PHD finger-like domain-containing protein 5A	PHF5A
+	2.26506	4.80674	P62277	40S ribosomal protein S13	RPS13
+	2.26176	4.79576	Q92544	Transmembrane 9 superfamily member 4	TM9SF4
+	2.26105	4.7934	Q8NI36	WD repeat-containing protein 36	WDR36
+	2.2588	4.78593	P54136;P54136-2	Arginine--tRNA ligase, cytoplasmic	RARS
+	2.25482	4.77275	Q9NXH9;Q9NXH9-2	tRNA (guanine(26)-N(2))-dimethyltransferase	TRMT1
+	2.25339	4.76802	P18077	60S ribosomal protein L35a	RPL35A
+	2.24979	4.75614	O96008-2;O96008	Mitochondrial import receptor subunit TOM40 homolog	TOMM40
+	2.24969	4.75581	Q9UMY1-2;Q9UMY1	Nucleolar protein 7	NOL7
+	2.24903	4.75363	Q9UDW1;Q9UDW1-2	Cytochrome b-c1 complex subunit 9	UQCR10
+	2.24512	4.74077	P49458;P49458-2	Signal recognition particle 9 kDa protein	SRP9
+	2.23921	4.72138	Q96RQ3	Methylcrotonoyl-CoA carboxylase subunit alpha, mitochondrial	MCCC1
+	2.23456	4.70619	Q9NTM9	Copper homeostasis protein cutC homolog	CUTC
+	2.23156	4.69642	Q14257;Q14257-2	Reticulocalbin-2	RCN2
+	2.22891	4.6878	Q8WXH0-7;Q8WXH0;Q8WXH0-2;Q8WXH0-3;Q8WXH0-4;Q8NF91-9;Q8NF91-3;Q8NF91-8;Q8NF91-2;Q8NF91-4;Q8NF91	Nesprin-2	SYNE2
+	2.228	4.68484	P14625;Q58FF3	Endoplasmin	HSP90B1
+	2.21574	4.6452	Q92843-2;Q86U42-2;Q86U42	Polyadenylate-binding protein 2	PABPN1
+	2.21457	4.64143	Q13573	SNW domain-containing protein 1	SNW1
+	2.20994	4.62656	P48047	ATP synthase subunit O, mitochondrial	ATP5O
+	2.20057	4.59661	Q9HCE1;Q9HCE1-2;Q9HCE1-3	Putative helicase MOV-10	MOV10
+	2.19826	4.58926	P14868;P14868-2	Aspartate--tRNA ligase, cytoplasmic	DARS
+	2.18994	4.56287	Q9Y4W6	AFG3-like protein 2	AFG3L2
+	2.18853	4.55841	Q13435	Splicing factor 3B subunit 2	SF3B2
+	2.1807	4.53373	Q29RF7;Q29RF7-3	Sister chromatid cohesion protein PDS5 homolog A	PDS5A
+	2.17832	4.52626	Q9UBF2-2;Q9UBF2;Q9Y678	Coatomer subunit gamma-2	COPG2
+	2.17797	4.52516	Q9Y2P8;Q9Y2P8-2	RNA 3-terminal phosphate cyclase-like protein	RCL1
+	2.17701	4.52215	Q9Y3Q3;Q9Y3Q3-2	Transmembrane emp24 domain-containing protein 3	TMED3
+	2.17372	4.51185	Q99805	Transmembrane 9 superfamily member 2	TM9SF2
+	2.17194	4.50629	Q2TAY7-2;Q2TAY7	WD40 repeat-containing protein SMU1;WD40 repeat-containing protein SMU1, N-terminally processed	SMU1
+	2.16899	4.49708	Q9H7B2	Ribosome production factor 2 homolog	RPF2
+	2.16848	4.4955	P63000;P63000-2;P60763;P15153;Q9H4E5-2;P17081;Q9H4E5	Ras-related C3 botulinum toxin substrate 1;Ras-related C3 botulinum toxin substrate 3;Ras-related C3 botulinum toxin substrate 2	RAC1;RAC3;RAC2
+	2.16745	4.49229	O14653-3;O14653;O14653-2	Golgi SNAP receptor complex member 2	GOSR2
+	2.16523	4.48538	Q15836;P63027	Vesicle-associated membrane protein 3;Vesicle-associated membrane protein 2	VAMP3;VAMP2
+	2.1636	4.48031	Q9Y6C9	Mitochondrial carrier homolog 2	MTCH2
+	2.16256	4.47709	Q9BZG1;Q9BZG1-4;Q9BZG1-2	Ras-related protein Rab-34	RAB34
+	2.15799	4.46293	P08754	Guanine nucleotide-binding protein G(k) subunit alpha	GNAI3
+	2.15724	4.46061	P35606-2;P35606	Coatomer subunit beta	COPB2
+	2.15562	4.4556	O00483	Cytochrome c oxidase subunit NDUFA4	NDUFA4
+	2.14716	4.42955	P55735-2;P55735;P55735-3	Protein SEC13 homolog	SEC13
+	2.1412	4.41129	P56937-3;P56937-2;P56937	3-keto-steroid reductase	HSD17B7
+	2.14071	4.40979	P25705;P25705-2;P25705-3	ATP synthase subunit alpha, mitochondrial	ATP5A1
+	2.14051	4.40918	Q9UBS4	DnaJ homolog subfamily B member 11	DNAJB11
+	2.13931	4.40551	P61224-3;P61224;P61224-2;P61224-4;A6NIZ1	Ras-related protein Rap-1b;Ras-related protein Rap-1b-like protein	RAP1B
+	2.13668	4.39749	P13667	Protein disulfide-isomerase A4	PDIA4
+	2.13546	4.39377	O95816;O95816-2	BAG family molecular chaperone regulator 2	BAG2
+	2.13374	4.38854	Q7L190	Developmental pluripotency-associated protein 4	DPPA4
+	2.13231	4.38419	P01111;RASH_HUMAN;P01116-2;P01116;P01112;P01112-2	GTPase NRas;GTPase KRas;GTPase KRas, N-terminally processed;GTPase HRas;GTPase HRas, N-terminally processed	NRAS;KRAS;HRAS
+	2.13166	4.38221	Q15005	Signal peptidase complex subunit 2	SPCS2
+	2.12854	4.37275	Q9BWF3;Q9BQ04;Q9BWF3-4;Q9BWF3-3;Q9BWF3-2;Q96PK6-5	RNA-binding protein 4;RNA-binding protein 4B	RBM4;RBM4B
+	2.11607	4.33511	P42166	Lamina-associated polypeptide 2, isoform alpha;Thymopoietin;Thymopentin	TMPO
+	2.11214	4.32332	Q9GZL7	Ribosome biogenesis protein WDR12	WDR12
+	2.10525	4.30272	Q13148;Q13148-4	TAR DNA-binding protein 43	TARDBP
+	2.10502	4.30204	O00425;O00425-2	Insulin-like growth factor 2 mRNA-binding protein 3	IGF2BP3
+	2.09943	4.2854	Q15014;Q9UBU8-3;Q9UBU8-2;Q9UBU8	Mortality factor 4-like protein 2	MORF4L2
+	2.09899	4.28409	P55209-3;P55209-2;P55209;Q99733;Q99733-2	Nucleosome assembly protein 1-like 1	NAP1L1
+	2.09204	4.26351	Q15717;Q15717-2;Q12926-2;Q12926;P26378-4;P26378-2;P26378-5;P26378;P26378-3	ELAV-like protein 1	ELAVL1
+	2.08513	4.24313	Q96N66;Q96N66-2;Q96N66-3	Lysophospholipid acyltransferase 7	MBOAT7
+	2.08471	4.2419	Q9Y3A2-2;Q9Y3A2	Probable U3 small nucleolar RNA-associated protein 11	UTP11L
+	2.08193	4.23373	P62753	40S ribosomal protein S6	RPS6
+	2.08088	4.23065	Q15424-2;Q15424;Q15424-4;Q15424-3	Scaffold attachment factor B1	SAFB
+	2.0733	4.20848	Q9UNX4	WD repeat-containing protein 3	WDR3
+	2.07155	4.20338	P35659-2;P35659	Protein DEK	DEK
+	2.0706	4.20061	P40429;Q6NVV1	60S ribosomal protein L13a;Putative 60S ribosomal protein L13a protein RPL13AP3	RPL13A;RPL13AP3
+	2.06927	4.19674	O00148;O00148-2;O00148-3	ATP-dependent RNA helicase DDX39A	DDX39A
+	2.06453	4.18298	P56192;P56192-2	Methionine--tRNA ligase, cytoplasmic	MARS
+	2.06203	4.17573	Q9NRX1	RNA-binding protein PNO1	PNO1
+	2.06176	4.17495	Q6UB35;Q6UB35-2	Monofunctional C1-tetrahydrofolate synthase, mitochondrial	MTHFD1L
+	2.0553	4.1563	Q9H6S0	Probable ATP-dependent RNA helicase YTHDC2	YTHDC2
+	2.05426	4.15331	P20645	Cation-dependent mannose-6-phosphate receptor	M6PR
+	2.04985	4.14063	Q06210-2;Q06210	Glutamine--fructose-6-phosphate aminotransferase [isomerizing] 1	GFPT1
+	2.04701	4.13249	Q8TEM1;Q8TEM1-2	Nuclear pore membrane glycoprotein 210	NUP210
+	2.04684	4.132	Q9BZE4;Q9BZE4-2;Q9BZE4-3	Nucleolar GTP-binding protein 1	GTPBP4
+	2.04289	4.1207	P55265-5;P55265-3;P55265-2;P55265;P55265-4	Double-stranded RNA-specific adenosine deaminase	ADAR
+	2.03784	4.1063	P12830;P12830-2;P22223-2;P22223	Cadherin-1;E-Cad/CTF1;E-Cad/CTF2;E-Cad/CTF3	CDH1
+	2.03509	4.09848	Q9UMS4	Pre-mRNA-processing factor 19	PRPF19
+	2.02895	4.08108	P18859;P18859-2	ATP synthase-coupling factor 6, mitochondrial	ATP5J
+	2.02791	4.07814	P46777	60S ribosomal protein L5	RPL5
+	2.02775	4.07768	Q9UJS0;Q9UJS0-2	Calcium-binding mitochondrial carrier protein Aralar2	SLC25A13
+	2.02525	4.07062	Q9Y2R9	28S ribosomal protein S7, mitochondrial	MRPS7
+	2.01776	4.04955	Q13535-2;Q13535-3;Q13535	Serine/threonine-protein kinase ATR	ATR
+	2.01527	4.04256	P05186-2;P05186-3;P05186	Alkaline phosphatase, tissue-nonspecific isozyme	ALPL
+	1.99852	3.9959	P40763-3;P40763-2;P40763	Signal transducer and activator of transcription 3	STAT3
+	1.98832	3.96775	P09543-2;P09543	2,3-cyclic-nucleotide 3-phosphodiesterase	CNP
+	1.98805	3.967	Q02878	60S ribosomal protein L6	RPL6
+	1.98748	3.96544	O15270	Serine palmitoyltransferase 2	SPTLC2
+	1.98442	3.95704	Q9BPW8	Protein NipSnap homolog 1	NIPSNAP1
+	1.98194	3.95024	O75643;O75643-2	U5 small nuclear ribonucleoprotein 200 kDa helicase	SNRNP200
+	1.97867	3.9413	Q9NZI8;Q9NZI8-2;REV__Q15833	Insulin-like growth factor 2 mRNA-binding protein 1	IGF2BP1
+	1.97766	3.93854	P43243;P43243-2	Matrin-3	MATR3
+	1.9751	3.93155	Q92499;Q92499-3;Q92499-2	ATP-dependent RNA helicase DDX1	DDX1
+	1.97082	3.91991	P09661	U2 small nuclear ribonucleoprotein A	SNRPA1
+	1.97081	3.91988	Q9UQE7	Structural maintenance of chromosomes protein 3	SMC3
+	1.95447	3.87574	Q587I9	Vesicle transport protein SFT2C	SFT2D3
+	1.95022	3.86433	Q7Z7K6-3;Q7Z7K6;Q7Z7K6-2	Centromere protein V	CENPV
+	1.93855	3.8332	Q9UHB9-4;Q9UHB9;Q9UHB9-2;Q9UHB9-3	Signal recognition particle subunit SRP68	SRP68
+	1.93449	3.82243	P63241;P63241-2;Q9GZV4;Q6IS14	Eukaryotic translation initiation factor 5A-1	EIF5A
+	1.93437	3.82211	Q9H3P7	Golgi resident protein GCP60	ACBD3
+	1.93286	3.81811	Q9Y676	28S ribosomal protein S18b, mitochondrial	MRPS18B
+	1.92725	3.8033	Q01082;Q01082-3;Q01082-2	Spectrin beta chain, non-erythrocytic 1	SPTBN1
+	1.92556	3.79884	O15126	Secretory carrier-associated membrane protein 1	SCAMP1
+	1.92349	3.7934	O60341;O60341-2	Lysine-specific histone demethylase 1A	KDM1A
+	1.92347	3.79334	P28288;P28288-2;P28288-3	ATP-binding cassette sub-family D member 3	ABCD3
+	1.92305	3.79224	P51398-2;P51398-3;P51398	28S ribosomal protein S29, mitochondrial	DAP3
+	1.91711	3.77666	Q9C0E2	Exportin-4	XPO4
+	1.91514	3.7715	Q8WUM0	Nuclear pore complex protein Nup133	NUP133
+	1.91281	3.76542	Q12874	Splicing factor 3A subunit 3	SF3A3
+	1.91208	3.76351	Q5JRA6-4;Q5JRA6;Q5JRA6-2	Melanoma inhibitory activity protein 3	MIA3
+	1.90895	3.75536	P62906	60S ribosomal protein L10a	RPL10A
+	1.90865	3.75458	O60488-2;O60488	Long-chain-fatty-acid--CoA ligase 4	ACSL4
+	1.90832	3.75372	P52298-3;P52298;P52298-2	Nuclear cap-binding protein subunit 2	NCBP2
+	1.90414	3.74286	Q56VL3;Q56VL3-2	OCIA domain-containing protein 2	OCIAD2
+	1.90328	3.74063	P22102-2;P22102	Trifunctional purine biosynthetic protein adenosine-3;Phosphoribosylamine--glycine ligase;Phosphoribosylformylglycinamidine cyclo-ligase;Phosphoribosylglycinamide formyltransferase	GART
+	1.88872	3.70307	P23396;P23396-2	40S ribosomal protein S3	RPS3
+	1.88869	3.70299	O15228;O15228-2	Dihydroxyacetone phosphate acyltransferase	GNPAT
+	1.88327	3.6891	Q6ZXV5-2;Q6ZXV5	Transmembrane and TPR repeat-containing protein 3	TMTC3
+	1.87674	3.67244	P56556	NADH dehydrogenase [ubiquinone] 1 alpha subcomplex subunit 6	NDUFA6
+	1.86251	3.6364	Q07021	Complement component 1 Q subcomponent-binding protein, mitochondrial	C1QBP
+	1.86218	3.63557	Q9Y394-2;Q9Y394	Dehydrogenase/reductase SDR family member 7	DHRS7
+	1.86138	3.63355	O95674	Phosphatidate cytidylyltransferase 2	CDS2
+	1.86037	3.63101	P46781	40S ribosomal protein S9	RPS9
+	1.86032	3.63088	Q09161	Nuclear cap-binding protein subunit 1	NCBP1
+	1.86005	3.6302	Q9NRG9;Q9NRG9-2	Aladin	AAAS
+	1.85712	3.62284	Q9BW19	Kinesin-like protein KIFC1	KIFC1
+	1.84521	3.59305	Q13445	Transmembrane emp24 domain-containing protein 1	TMED1
+	1.84022	3.58065	Q92621	Nuclear pore complex protein Nup205	NUP205
+	1.838	3.57514	P55327-2;P55327-4;P55327;P55327-7;P55327-5;P55327-6;P55327-3;P55327-8	Tumor protein D52	TPD52
+	1.8332	3.56327	P51148;P51148-2	Ras-related protein Rab-5C	RAB5C
+	1.82245	3.53681	P61026	Ras-related protein Rab-10	RAB10
+	1.82153	3.53456	Q8NHH9-3;Q8NHH9-5;Q8NHH9-4;Q8NHH9-2;Q8NHH9;Q8WXF7-2;Q8WXF7	Atlastin-2	ATL2
+	1.8128	3.51323	P05198	Eukaryotic translation initiation factor 2 subunit 1	EIF2S1
+	1.80652	3.49798	P62244	40S ribosomal protein S15a	RPS15A
+	1.80417	3.49228	Q9UKD2	mRNA turnover protein 4 homolog	MRTO4
+	1.79596	3.47246	P09038-2;P09038-3;P09038-1;P09038	Fibroblast growth factor 2	FGF2
+	1.79151	3.46177	Q9NXS2-3;Q9NXS2	Glutaminyl-peptide cyclotransferase-like protein	QPCTL
+	1.79148	3.4617	Q6P996-3;Q6P996-4;Q6P996-5;Q6P996;Q6P996-2;Q6P474	Pyridoxal-dependent decarboxylase domain-containing protein 1	PDXDC1
+	1.77543	3.4234	Q9NV06;Q9NV06-2	DDB1- and CUL4-associated factor 13	DCAF13
+	1.77386	3.41968	Q96EY1;Q96EY1-2;Q96EY1-3	DnaJ homolog subfamily A member 3, mitochondrial	DNAJA3
+	1.77132	3.41366	P09651-3;P09651-2;P09651;Q32P51	Heterogeneous nuclear ribonucleoprotein A1;Heterogeneous nuclear ribonucleoprotein A1, N-terminally processed;Heterogeneous nuclear ribonucleoprotein A1-like 2	HNRNPA1;HNRNPA1L2
+	1.769	3.40818	P00367;P00367-2;P00367-3;DHE3_BOVIN;P49448	Glutamate dehydrogenase 1, mitochondrial;Glutamate dehydrogenase 2, mitochondrial	GLUD1;GLUD2
+	1.7582	3.38276	P43686-2;P43686	26S protease regulatory subunit 6B	PSMC4
+	1.75412	3.37321	Q15154-2;Q15154	Pericentriolar material 1 protein	PCM1
+	1.74703	3.35667	Q14103-3;Q14103;Q14103-4;Q14103-2	Heterogeneous nuclear ribonucleoprotein D0	HNRNPD
+	1.74461	3.35104	Q13200;Q13200-3;Q13200-2	26S proteasome non-ATPase regulatory subunit 2	PSMD2
+	1.74391	3.34942	Q5HYI8	Rab-like protein 3	RABL3
+	1.74361	3.34872	Q9BVP2-2;Q9BVP2	Guanine nucleotide-binding protein-like 3	GNL3
+	1.73989	3.3401	O14828-2;O14828	Secretory carrier-associated membrane protein 3	SCAMP3
+	1.73859	3.33709	P30837;O94788-4;P05091-2;O94788-2;O94788-3;P00352;P47895;P05091;O94788	Aldehyde dehydrogenase X, mitochondrial	ALDH1B1
+	1.73444	3.3275	O15111	Inhibitor of nuclear factor kappa-B kinase subunit alpha	CHUK
+	1.7343	3.32718	Q96G23	Ceramide synthase 2	CERS2
+	1.73244	3.32289	O94874;O94874-3;O94874-2	E3 UFM1-protein ligase 1	UFL1
+	1.72617	3.30848	P48681	Nestin	NES
+	1.72382	3.3031	A2RRP1;A2RRP1-2	Neuroblastoma-amplified sequence	NBAS
+	1.72265	3.30042	P46087-3;P46087-2;P46087;P46087-4	Probable 28S rRNA (cytosine(4447)-C(5))-methyltransferase	NOP2
+	1.72154	3.29788	P17480-2;P17480	Nucleolar transcription factor 1	UBTF
+	1.71862	3.29121	P07919	Cytochrome b-c1 complex subunit 6, mitochondrial	UQCRH
+	1.70068	3.25054	P42345	Serine/threonine-protein kinase mTOR	MTOR
+	1.70059	3.25034	Q9BXW9;Q9BXW9-1;Q9BXW9-3;Q9BXW9-4	Fanconi anemia group D2 protein	FANCD2
+	1.69659	3.24134	Q99848	Probable rRNA-processing protein EBP2	EBNA1BP2
+	1.69507	3.23793	P51570;P51570-2	Galactokinase	GALK1
+	1.6949	3.23754	P50402	Emerin	EMD
+	1.68899	3.22431	O96019;O96019-2;O94805	Actin-like protein 6A	ACTL6A
+	1.68302	3.21099	P20700	Lamin-B1	LMNB1
+	1.68271	3.2103	Q9BVJ6;Q9BVJ6-3;Q9BVJ6-2;Q5TAP6	U3 small nucleolar RNA-associated protein 14 homolog A	UTP14A
+	1.68185	3.20839	Q6NUQ4-2;Q6NUQ4	Transmembrane protein 214	TMEM214
+	1.68181	3.2083	Q14739	Lamin-B receptor	LBR
+	1.68041	3.20519	Q9NVU7;Q9NVU7-2	Protein SDA1 homolog	SDAD1
+	1.68	3.20428	P28331-4;P28331;P28331-2;P28331-3;P28331-5	NADH-ubiquinone oxidoreductase 75 kDa subunit, mitochondrial	NDUFS1
+	1.67778	3.19935	Q3ZCQ8-2;Q3ZCQ8;Q3ZCQ8-3	Mitochondrial import inner membrane translocase subunit TIM50	TIMM50
+	1.67403	3.19105	Q9UQ80;Q9UQ80-2	Proliferation-associated protein 2G4	PA2G4
+	1.67384	3.19063	Q969X5;Q969X5-2;Q969X5-3	Endoplasmic reticulum-Golgi intermediate compartment protein 1	ERGIC1
+	1.67084	3.184	P61158;Q9P1U1-2;Q9P1U1	Actin-related protein 3	ACTR3
+	1.66604	3.17342	O15213	WD repeat-containing protein 46	WDR46
+	1.66553	3.1723	P82650;P82650-2	28S ribosomal protein S22, mitochondrial	MRPS22
+	1.65529	3.14987	O60832;O60832-2	H/ACA ribonucleoprotein complex subunit 4	DKC1
+	1.65119	3.14093	Q14160;Q14160-3;Q14160-2;Q9BTT6-2;Q9BTT6	Protein scribble homolog	SCRIB
+	1.64958	3.13742	Q8NC56-2;Q8NC56	LEM domain-containing protein 2	LEMD2
+	1.64786	3.13368	Q8TDN6	Ribosome biogenesis protein BRX1 homolog	BRIX1
+	1.64101	3.11884	P10515	Dihydrolipoyllysine-residue acetyltransferase component of pyruvate dehydrogenase complex, mitochondrial	DLAT
+	1.63634	3.10876	P62333	26S protease regulatory subunit 10B	PSMC6
+	1.63628	3.10863	Q8NBJ4-2;Q8NBJ4	Golgi membrane protein 1	GOLM1
+	1.63626	3.10859	Q9Y5L0-3;Q9Y5L0;Q9Y5L0-1;Q9Y5L0-5	Transportin-3	TNPO3
+	1.63441	3.10461	Q07020;Q07020-2	60S ribosomal protein L18	RPL18
+	1.62983	3.09477	Q96T76-5;Q96T76-9;Q96T76;Q96T76-8;Q96T76-7	MMS19 nucleotide excision repair protein homolog	MMS19
+	1.62685	3.08838	P11717	Cation-independent mannose-6-phosphate receptor	IGF2R
+	1.62578	3.08609	O00592-2;O00592	Podocalyxin	PODXL
+	1.62385	3.08196	Q16706;P49641-2;P49641-1;P49641	Alpha-mannosidase 2	MAN2A1
+	1.62365	3.08154	P78347-2;P78347-4;P78347-3;P78347	General transcription factor II-I	GTF2I
+	1.61122	3.0551	P54886-2;P54886	Delta-1-pyrroline-5-carboxylate synthase;Glutamate 5-kinase;Gamma-glutamyl phosphate reductase	ALDH18A1
+	1.61114	3.05493	P30876	DNA-directed RNA polymerase II subunit RPB2	POLR2B
+	1.60064	3.03278	P07910-2;P07910;P07910-4;P07910-3;P0DMR1;O60812;B7ZW38;B2RXH8;Q86SE5;Q86SE5-3	Heterogeneous nuclear ribonucleoproteins C1/C2	HNRNPC
+	1.59896	3.02925	Q6DKI1;Q6DKI1-2	60S ribosomal protein L7-like 1	RPL7L1
+	1.59751	3.02621	Q13724-2;Q13724	Mannosyl-oligosaccharide glucosidase	MOGS
+	1.59168	3.014	P43246;P43246-2	DNA mismatch repair protein Msh2	MSH2
+	1.58931	3.00905	Q99653	Calcineurin B homologous protein 1	CHP1
+	1.58549	3.0011	Q8NFH4	Nucleoporin Nup37	NUP37
+	1.5836	2.99717	P41091;Q2VIR3;Q2VIR3-2	Eukaryotic translation initiation factor 2 subunit 3;Putative eukaryotic translation initiation factor 2 subunit 3-like protein	EIF2S3;EIF2S3L
+	1.58019	2.99009	Q5C9Z4	Nucleolar MIF4G domain-containing protein 1	NOM1
+	1.57743	2.98438	O15320-8;O15320-7;O15320-2;O15320-4;O15320-3;O15320-10;O15320;O15320-9;O15320-6;O15320-5;Q96RT6;Q8IX94;Q86UF2;P0CG41;A4FU28;A4D2H0	cTAGE family member 5	CTAGE5
+	1.57155	2.97224	O75955-2;O75955	Flotillin-1	FLOT1
+	1.56283	2.95433	P40692;P40692-3	DNA mismatch repair protein Mlh1	MLH1
+	1.56015	2.94885	Q9Y673-2;Q9Y673	Dolichyl-phosphate beta-glucosyltransferase	ALG5
+	1.55684	2.94209	Q16576;Q16576-2;Q09028-3;Q09028-2;Q09028;Q09028-4	Histone-binding protein RBBP7;Histone-binding protein RBBP4	RBBP7;RBBP4
+	1.55654	2.94148	P12956;P12956-2	X-ray repair cross-complementing protein 6	XRCC6
+	1.55642	2.94123	P37108	Signal recognition particle 14 kDa protein	SRP14
+	1.55577	2.93991	Q08431;Q08431-2;Q08431-3	Lactadherin;Lactadherin short form;Medin	MFGE8
+	1.55111	2.93043	O14920-4;O14920-2;O14920;O14920-3	Inhibitor of nuclear factor kappa-B kinase subunit beta	IKBKB
+	1.54838	2.92489	Q9NW64;Q9NW64-2	Pre-mRNA-splicing factor RBM22	RBM22
+	1.5469	2.92189	Q13310-2;Q13310;Q13310-3;P0CB38	Polyadenylate-binding protein 4	PABPC4
+	1.54599	2.92004	Q9Y4P3	Transducin beta-like protein 2	TBL2
+	1.54567	2.9194	P40937-2;P40937	Replication factor C subunit 5	RFC5
+	1.54126	2.91049	Q96GQ7	Probable ATP-dependent RNA helicase DDX27	DDX27
+	1.5368	2.9015	Q9Y3D9	28S ribosomal protein S23, mitochondrial	MRPS23
+	1.53133	2.89052	O15042;O15042-2;O15042-3	U2 snRNP-associated SURP motif-containing protein	U2SURP
+	1.53036	2.88858	Q96Q42;Q96Q42-3	Alsin	ALS2
+	1.52876	2.88538	P17987	T-complex protein 1 subunit alpha	TCP1
+	1.52479	2.87745	P26196	Probable ATP-dependent RNA helicase DDX6	DDX6
+	1.52229	2.87247	Q16718-2;Q16718	NADH dehydrogenase [ubiquinone] 1 alpha subcomplex subunit 5	NDUFA5
+	1.52119	2.87028	Q96S55-2;Q96S55;Q96S55-3;Q96S55-4	ATPase WRNIP1	WRNIP1
+	1.52036	2.86863	P31040;P31040-2;P31040-3	Succinate dehydrogenase [ubiquinone] flavoprotein subunit, mitochondrial	SDHA
+	1.51239	2.85282	Q9H553-2;Q9H553	Alpha-1,3/1,6-mannosyltransferase ALG2	ALG2
+	1.51129	2.85065	P43490	Nicotinamide phosphoribosyltransferase	NAMPT
+	1.50962	2.84735	Q92575	UBX domain-containing protein 4	UBXN4
+	1.50853	2.8452	P61160;P61160-2	Actin-related protein 2	ACTR2
+	1.49788	2.82427	Q15459;Q15459-2	Splicing factor 3A subunit 1	SF3A1
+	1.49603	2.82065	Q86WG5;Q86WG5-3	Myotubularin-related protein 13	SBF2
+	1.4953	2.81923	Q8IY81	pre-rRNA processing protein FTSJ3	FTSJ3
+	1.49298	2.8147	O60264	SWI/SNF-related matrix-associated actin-dependent regulator of chromatin subfamily A member 5	SMARCA5
+	1.48671	2.80249	Q6P5R6	60S ribosomal protein L22-like 1	RPL22L1
+	1.48292	2.79514	P35637-2;P35637;Q92804-2;Q92804	RNA-binding protein FUS;TATA-binding protein-associated factor 2N	FUS;TAF15
+	1.47906	2.78767	P62195-2;P62195	26S protease regulatory subunit 8	PSMC5
+	1.47836	2.78632	Q9H8Y1	Vertnin	VRTN
+	1.46812	2.76661	O15091;O15091-4;O15091-2;O15091-3	Mitochondrial ribonuclease P protein 3	KIAA0391
+	1.46644	2.76339	P31942-2;P31942;P31942-3;P31942-4	Heterogeneous nuclear ribonucleoprotein H3	HNRNPH3
+	1.46332	2.75742	P51532-5;P51532-2;P51532-3;P51532-4;P51532;P51531-2;P51531	Transcription activator BRG1	SMARCA4
+	1.46034	2.75173	O43852-2;O43852;O43852-4;O43852-3;O43852-9;O43852-5;O43852-12;O43852-13;O43852-14;O43852-7;O43852-15;O43852-11;O43852-8;O43852-10;O43852-6	Calumenin	CALU
+	1.45842	2.74807	P49748-3;P49748;P49748-2	Very long-chain specific acyl-CoA dehydrogenase, mitochondrial	ACADVL
+	1.45587	2.74322	Q8WXE1-5;Q8WXE1-3;Q8WXE1-2;Q8WXE1	ATR-interacting protein	ATRIP
+	1.44668	2.7258	Q99808;Q99808-2	Equilibrative nucleoside transporter 1	SLC29A1
+	1.44519	2.72299	P63208;P63208-2	S-phase kinase-associated protein 1	SKP1
+	1.44372	2.72021	Q9NW13-2;Q9NW13	RNA-binding protein 28	RBM28
+	1.44218	2.71731	P61225;Q9Y3L5;P10114	Ras-related protein Rap-2b;Ras-related protein Rap-2c;Ras-related protein Rap-2a	RAP2B;RAP2C;RAP2A
+	1.43907	2.71146	P47897-2;P47897	Glutamine--tRNA ligase	QARS
+	1.43872	2.7108	P39023;Q92901	60S ribosomal protein L3	RPL3
+	1.43855	2.71048	P21333-2;P21333;Q14315-2;Q14315	Filamin-A	FLNA
+	1.4363	2.70626	Q9NXE4-6;Q9NXE4-2;Q9NXE4-10;Q9NXE4-8;Q9NXE4-3;Q9NXE4;Q9NXE4-4;Q9NXE4-9;Q9NXE4-7;Q9NXE4-5	Sphingomyelin phosphodiesterase 4	SMPD4
+	1.43618	2.70603	Q13813-3;Q13813;Q13813-2	Spectrin alpha chain, non-erythrocytic 1	SPTAN1
+	1.43368	2.70135	P62917	60S ribosomal protein L8	RPL8
+	1.43095	2.69624	Q9BRX8-2;Q9BRX8	Redox-regulatory protein FAM213A	FAM213A
+	1.42961	2.69374	Q9Y3X0	Coiled-coil domain-containing protein 9	CCDC9
+	1.42502	2.68518	Q15654	Thyroid receptor-interacting protein 6	TRIP6
+	1.41927	2.6745	Q9H9P8-2;Q9H9P8	L-2-hydroxyglutarate dehydrogenase, mitochondrial	L2HGDH
+	1.41677	2.66987	P47756-2;P47756	F-actin-capping protein subunit beta	CAPZB
+	1.41528	2.66711	Q15428	Splicing factor 3A subunit 2	SF3A2
+	1.41152	2.66017	Q15751	Probable E3 ubiquitin-protein ligase HERC1	HERC1
+	1.4022	2.64304	Q9BS26	Endoplasmic reticulum resident protein 44	ERP44
+	1.40205	2.64277	P60953;P60953-1	Cell division control protein 42 homolog	CDC42
+	1.40003	2.63907	P57678	Gem-associated protein 4	GEMIN4
+	1.39999	2.639	Q8IXB1;Q8IXB1-2;Q8IXB1-3	DnaJ homolog subfamily C member 10	DNAJC10
+	1.39167	2.62382	P09327;P09327-2	Villin-1	VIL1
+	1.39151	2.62353	Q16822;Q16822-2	Phosphoenolpyruvate carboxykinase [GTP], mitochondrial	PCK2
+	1.38994	2.62068	P18621-3;P18621;P18621-2	60S ribosomal protein L17	RPL17
+	1.38885	2.6187	Q86SF2	N-acetylgalactosaminyltransferase 7	GALNT7
+	1.38749	2.61623	Q9BSC4-4;Q9BSC4;Q9BSC4-2;Q9BSC4-3	Nucleolar protein 10	NOL10
+	1.38723	2.61576	Q5UIP0-2;Q5UIP0	Telomere-associated protein RIF1	RIF1
+	1.38359	2.60917	P59998;P59998-3;P59998-4;P59998-2	Actin-related protein 2/3 complex subunit 4	ARPC4
+	1.38225	2.60675	Q13185	Chromobox protein homolog 3	CBX3
+	1.36967	2.58411	P05388-2;P05388;Q8NHW5	60S acidic ribosomal protein P0;60S acidic ribosomal protein P0-like	RPLP0;RPLP0P6
+	1.36697	2.57928	Q9NQ55-2;Q9NQ55;Q9NQ55-3	Suppressor of SWI4 1 homolog	PPAN
+	1.36557	2.57678	Q6KC79-2;Q6KC79	Nipped-B-like protein	NIPBL
+	1.36167	2.56982	P40227-2;P40227	T-complex protein 1 subunit zeta	CCT6A
+	1.36036	2.56749	O95202;O95202-2;O95202-3	LETM1 and EF-hand domain-containing protein 1, mitochondrial	LETM1
+	1.35461	2.55728	Q02880-2;Q02880	DNA topoisomerase 2-beta	TOP2B
+	1.35261	2.55374	P13010	X-ray repair cross-complementing protein 5	XRCC5
+	1.34738	2.5445	Q99460;Q99460-2	26S proteasome non-ATPase regulatory subunit 1	PSMD1
+	1.34343	2.53754	P11021	78 kDa glucose-regulated protein	HSPA5
+	1.33876	2.52934	P56589	Peroxisomal biogenesis factor 3	PEX3
+	1.33756	2.52724	P36578	60S ribosomal protein L4	RPL4
+	1.33012	2.51424	Q96RL7-4;Q96RL7-2;Q96RL7-3;Q96RL7	Vacuolar protein sorting-associated protein 13A	VPS13A
+	1.3252	2.50568	Q13523	Serine/threonine-protein kinase PRP4 homolog	PRPF4B
+	1.32018	2.49697	Q13123	Protein Red	IK
+	1.31584	2.48947	P23528;Q9Y281-3;Q9Y281	Cofilin-1	CFL1
+	1.31182	2.48255	Q14789-4;Q14789-3;Q14789;Q14789-2	Golgin subfamily B member 1	GOLGB1
+	1.31027	2.47988	P08865	40S ribosomal protein SA	RPSA
+	1.304	2.46913	P82932	28S ribosomal protein S6, mitochondrial	MRPS6
+	1.2994	2.46127	P30050;P30050-2	60S ribosomal protein L12	RPL12
+	1.29793	2.45876	P61254;Q9UNX3	60S ribosomal protein L26;60S ribosomal protein L26-like 1	RPL26;RPL26L1
+	1.29526	2.45421	Q5HYK3;Q5HYK3-2	2-methoxy-6-polyprenyl-1,4-benzoquinol methylase, mitochondrial	COQ5
+	1.29422	2.45244	O76071	Probable cytosolic iron-sulfur protein assembly protein CIAO1	CIAO1
+	1.29179	2.44832	Q96D53;Q96D53-2	AarF domain-containing protein kinase 4	ADCK4
+	1.2876	2.44122	Q92769-3;Q92769;Q13547	Histone deacetylase 2;Histone deacetylase 1	HDAC2;HDAC1
+	1.28687	2.43998	Q14137-2;Q14137	Ribosome biogenesis protein BOP1	BOP1
+	1.28567	2.43795	Q9Y3D3-2;Q9Y3D3	28S ribosomal protein S16, mitochondrial	MRPS16
+	1.28388	2.43493	Q8WUQ7;Q8WUQ7-2	Cactin	CACTIN
+	1.27315	2.41689	O00541-2;O00541	Pescadillo homolog	PES1
+	1.27082	2.41299	P17302	Gap junction alpha-1 protein	GJA1
+	1.26723	2.40699	Q9H2H9	Sodium-coupled neutral amino acid transporter 1	SLC38A1
+	1.25875	2.39288	P15880	40S ribosomal protein S2	RPS2
+	1.25466	2.38611	Q9NW15-2;Q9NW15;Q9NW15-5;Q9NW15-3;Q9NW15-4	Anoctamin-10	ANO10
+	1.25097	2.38001	Q14534	Squalene monooxygenase	SQLE
+	1.24157	2.36456	P51151;Q9NP90	Ras-related protein Rab-9A	RAB9A
+	1.2409	2.36346	Q9NR31;Q9NR31-2;Q9Y6B6	GTP-binding protein SAR1a;GTP-binding protein SAR1b	SAR1A;SAR1B
+	1.2375	2.3579	O14981;O14981-2	TATA-binding protein-associated factor 172	BTAF1
+	1.2372	2.35741	P08670;P17661;P14136-3;P14136;P14136-2;P41219;P41219-2;Q16352;P07197-2;P07196;P07197	Vimentin	VIM
+	1.23361	2.35155	P26368-2;P26368	Splicing factor U2AF 65 kDa subunit	U2AF2
+	1.22664	2.34021	Q8TBA6-2;Q8TBA6	Golgin subfamily A member 5	GOLGA5
+	1.22563	2.33858	Q00059-2;Q00059	Transcription factor A, mitochondrial	TFAM
+	1.22057	2.33039	Q9BRX2	Protein pelota homolog	PELO
+	1.21731	2.32513	Q9HBH5	Retinol dehydrogenase 14	RDH14
+	1.21401	2.31982	P63173	60S ribosomal protein L38	RPL38
+	1.21395	2.31972	Q9H3U1;Q9H3U1-2;Q9H3U1-3	Protein unc-45 homolog A	UNC45A
+	1.20787	2.30996	Q9H0S4-2;Q9H0S4	Probable ATP-dependent RNA helicase DDX47	DDX47
+	1.20685	2.30833	Q9NY93-2;Q9NY93	Probable ATP-dependent RNA helicase DDX56	DDX56
+	1.20347	2.30293	Q14202-2;Q14202;Q14202-3;Q5VZL5-3;Q5VZL5-2;Q5VZL5-4;Q5VZL5	Zinc finger MYM-type protein 3	ZMYM3
+	1.20154	2.29985	P61247	40S ribosomal protein S3a	RPS3A
+	1.20043	2.29808	Q5VYK3	Proteasome-associated protein ECM29 homolog	ECM29
+	1.19946	2.29654	Q12981;Q12981-1;Q12981-2;Q12981-3	Vesicle transport protein SEC20	BNIP1
+	1.19856	2.2951	Q9Y224	UPF0568 protein C14orf166	C14orf166
+	1.19713	2.29283	Q9BSR8	Protein YIPF4	YIPF4
+	1.19247	2.28544	O43264;O43264-2	Centromere/kinetochore protein zw10 homolog	ZW10
+	1.19119	2.28341	Q13427-2;Q13427	Peptidyl-prolyl cis-trans isomerase G	PPIG
+	1.18048	2.26652	P62306	Small nuclear ribonucleoprotein F	SNRPF
+	1.17886	2.26398	Q9Y285;Q9Y285-2	Phenylalanine--tRNA ligase alpha subunit	FARSA
+	1.17885	2.26396	Q8NEJ9-2;Q8NEJ9	Neuroguidin	NGDN
+	1.17765	2.26208	P23786	Carnitine O-palmitoyltransferase 2, mitochondrial	CPT2
+	1.17702	2.26109	P12004	Proliferating cell nuclear antigen	PCNA
+	1.17584	2.25924	P35249-2;P35249	Replication factor C subunit 4	RFC4
+	1.17024	2.25049	O94906;O94906-2	Pre-mRNA-processing factor 6	PRPF6
+	1.16217	2.23794	Q9Y2U8	Inner nuclear membrane protein Man1	LEMD3
+	1.15387	2.2251	P35579;P35579-2;REV__Q9UKV3-5;REV__Q9UKV3	Myosin-9	MYH9
+	1.15297	2.22371	Q86Y56;Q86Y56-2;Q86Y56-3	Dynein assembly factor 5, axonemal	DNAAF5
+	1.14789	2.2159	P62913;P62913-2	60S ribosomal protein L11	RPL11
+	1.14473	2.21105	Q9NYY8-2;Q9NYY8	FAST kinase domain-containing protein 2	FASTKD2
+	1.14303	2.20844	O43592	Exportin-T	XPOT
+	1.14003	2.20386	O75534-2;O75534;O75534-3;O75534-4	Cold shock domain-containing protein E1	CSDE1
+	1.13876	2.20192	P42677	40S ribosomal protein S27	RPS27
+	1.13633	2.19821	P19338	Nucleolin	NCL
+	1.13606	2.1978	P61604	10 kDa heat shock protein, mitochondrial	HSPE1
+	1.13358	2.19403	P62879;Q9HAV0;P62879-2	Guanine nucleotide-binding protein G(I)/G(S)/G(T) subunit beta-2;Guanine nucleotide-binding protein subunit beta-4	GNB2;GNB4
+	1.13098	2.19007	Q9ULE4	Protein FAM184B	FAM184B
+	1.12922	2.1874	Q9UPN9-2;Q9UPN9	E3 ubiquitin-protein ligase TRIM33	TRIM33
+	1.12877	2.18672	Q9Y6E2;Q9Y6E2-2	Basic leucine zipper and W2 domain-containing protein 2	BZW2
+	1.12861	2.18648	P46459-2;P46459	Vesicle-fusing ATPase	NSF
+	1.12851	2.18633	Q9P0J0;Q9P0J0-2	NADH dehydrogenase [ubiquinone] 1 alpha subcomplex subunit 13	NDUFA13
+	1.11261	2.16236	P50213-2;P50213	Isocitrate dehydrogenase [NAD] subunit alpha, mitochondrial	IDH3A
+	1.11008	2.15858	O15144	Actin-related protein 2/3 complex subunit 2	ARPC2
+	1.09341	2.13378	P27635;Q96L21	60S ribosomal protein L10	RPL10
+	1.08752	2.12508	Q96JJ7;Q96JJ7-2	Protein disulfide-isomerase TMX3	TMX3
+	1.08409	2.12004	Q92616	Translational activator GCN1	GCN1L1
+	1.08195	2.1169	P17858;P17858-2	ATP-dependent 6-phosphofructokinase, liver type	PFKL
+	1.08095	2.11543	P48556	26S proteasome non-ATPase regulatory subunit 8	PSMD8
+	1.08058	2.11489	P83731	60S ribosomal protein L24	RPL24
+	1.07903	2.11262	O76094;O76094-2	Signal recognition particle subunit SRP72	SRP72
+	1.07608	2.1083	P52597	Heterogeneous nuclear ribonucleoprotein F;Heterogeneous nuclear ribonucleoprotein F, N-terminally processed	HNRNPF
+	1.07569	2.10773	Q96BM9	ADP-ribosylation factor-like protein 8A	ARL8A
+	1.07414	2.10547	Q9HAV4	Exportin-5	XPO5
+	1.07213	2.10254	Q92538	Golgi-specific brefeldin A-resistance guanine nucleotide exchange factor 1	GBF1
+	1.06943	2.0986	P62701;Q8TD47;P22090	40S ribosomal protein S4, X isoform	RPS4X
+	1.0651	2.09231	Q9NVV4-2;Q9NVV4;Q08379-2;Q08379	Poly(A) RNA polymerase, mitochondrial	MTPAP
+	1.06445	2.09137	Q8NE71-2;Q8NE71	ATP-binding cassette sub-family F member 1	ABCF1
+	1.058	2.08204	Q9NRZ9-3;Q9NRZ9-2;Q9NRZ9;Q9NRZ9-6;Q9NRZ9-5;Q9NRZ9-4;Q9NRZ9-8;Q9NRZ9-7;Q8TE73	Lymphoid-specific helicase	HELLS
+	1.05424	2.07662	P33991	DNA replication licensing factor MCM4	MCM4
+	1.05394	2.07619	Q9NYU2-2;Q9NYU2	UDP-glucose:glycoprotein glucosyltransferase 1	UGGT1
+	1.05112	2.07214	O75487;O75487-2;Q9Y625	Glypican-4;Secreted glypican-4	GPC4
+	1.05083	2.07172	P26373;P26373-2	60S ribosomal protein L13	RPL13
+	1.04733	2.0667	P82914	28S ribosomal protein S15, mitochondrial	MRPS15
+	1.04429	2.06235	P62491-2;Q15907-2;P62491;Q15907	Ras-related protein Rab-11A;Ras-related protein Rab-11B	RAB11A;RAB11B
+	1.03745	2.0526	P50336	Protoporphyrinogen oxidase	PPOX
+	1.03621	2.05083	Q9Y2L1;Q9Y2L1-2	Exosome complex exonuclease RRP44	DIS3
+	1.0309	2.0433	O00471	Exocyst complex component 5	EXOC5
+	1.03009	2.04215	Q6IAN0	Dehydrogenase/reductase SDR family member 7B	DHRS7B
+	1.02332	2.03259	Q9NX62	Inositol monophosphatase 3	IMPAD1
+	1.01954	2.02727	P45973	Chromobox protein homolog 5	CBX5
+	1.00748	2.0104	Q9HCD5	Nuclear receptor coactivator 5	NCOA5
+	1.00164	2.00227	P62269	40S ribosomal protein S18	RPS18
+	1.00058	2.0008	P62899-3;P62899;P62899-2	60S ribosomal protein L31	RPL31
+	0.993034	1.99037	Q9Y2X9-2;Q9Y2X9	Zinc finger protein 281	ZNF281
+	0.991895	1.9888	Q7L1Q6-2;Q7L1Q6;Q7L1Q6-4;Q7L1Q6-3	Basic leucine zipper and W2 domain-containing protein 1	BZW1
+	0.987575	1.98285	Q9Y5B6;Q9Y5B6-2;Q9Y5B6-3;Q9Y5B6-4	PAX3- and PAX7-binding protein 1	PAXBP1
+	0.986107	1.98083	Q9Y2Q9	28S ribosomal protein S28, mitochondrial	MRPS28
+	0.985655	1.98021	Q12789-3;Q12789	General transcription factor 3C polypeptide 1	GTF3C1
+	0.968113	1.95628	P08559-3;P08559;P08559-2;P08559-4	Pyruvate dehydrogenase E1 component subunit alpha, somatic form, mitochondrial	PDHA1
+	0.965932	1.95332	Q14254	Flotillin-2	FLOT2
+	0.963138	1.94955	Q7L2E3-3;Q7L2E3;Q7L2E3-2	Putative ATP-dependent RNA helicase DHX30	DHX30
+	0.960882	1.9465	Q86U38;Q86U38-2	Nucleolar protein 9	NOP9
+	0.958933	1.94387	P14649	Myosin light chain 6B	MYL6B
+	0.929599	1.90475	Q9NTJ3;Q9NTJ3-2	Structural maintenance of chromosomes protein 4	SMC4
+	0.910661	1.87991	P49821-2;P49821	NADH dehydrogenase [ubiquinone] flavoprotein 1, mitochondrial	NDUFV1
+	0.909436	1.87831	P18031	Tyrosine-protein phosphatase non-receptor type 1	PTPN1
+	0.90318	1.87018	O94808	Glutamine--fructose-6-phosphate aminotransferase [isomerizing] 2	GFPT2
+	0.896968	1.86215	Q9H4A6	Golgi phosphoprotein 3	GOLPH3
+	0.896523	1.86157	Q9BVI4	Nucleolar complex protein 4 homolog	NOC4L
+	0.89513	1.85978	P53350	Serine/threonine-protein kinase PLK1	PLK1
+	0.894054	1.85839	Q9BQI0-3;Q9BQI0;Q9BQI0-2;Q9BQI0-4	Allograft inflammatory factor 1-like	AIF1L
+	0.890842	1.85426	Q00839;Q00839-2	Heterogeneous nuclear ribonucleoprotein U	HNRNPU
+	0.889219	1.85217	P20339-2;P20339	Ras-related protein Rab-5A	RAB5A
+	0.879874	1.84021	P36776-3;P36776-2;P36776	Lon protease homolog, mitochondrial	LONP1
+	0.870279	1.82802	P35251-2;P35251	Replication factor C subunit 1	RFC1
+	0.868731	1.82606	P62750	60S ribosomal protein L23a	RPL23A
+	0.867645	1.82468	Q9Y3B4	Splicing factor 3B subunit 6	SF3B6
+	0.867047	1.82393	Q9UBW7;Q9UBW7-2	Zinc finger MYM-type protein 2	ZMYM2
+	0.862111	1.8177	Q5BKZ1;Q5BKZ1-2	DBIRD complex subunit ZNF326	ZNF326
+	0.854967	1.80872	O60427;O60427-2	Fatty acid desaturase 1	FADS1
+	0.854758	1.80846	O95347;O95347-2	Structural maintenance of chromosomes protein 2	SMC2
+	0.845401	1.79676	Q6ZNB6;Q6ZNB6-2	NF-X1-type zinc finger protein NFXL1	NFXL1
+	0.845109	1.7964	Q9UNM6;Q9UNM6-2	26S proteasome non-ATPase regulatory subunit 13	PSMD13
+	0.84475	1.79595	O43795-2;O43795;Q8N1T3-3;Q8N1T3;Q9UBC5	Unconventional myosin-Ib	MYO1B
+	0.833027	1.78142	P20042	Eukaryotic translation initiation factor 2 subunit 2	EIF2S2
+	0.832502	1.78077	P60660-2;P60660	Myosin light polypeptide 6	MYL6
+	0.831719	1.7798	Q9Y3A6;Q9Y3A6-2	Transmembrane emp24 domain-containing protein 5	TMED5
+	0.826177	1.77298	Q15042-4;Q15042;Q15042-3	Rab3 GTPase-activating protein catalytic subunit	RAB3GAP1
+	0.82529	1.77189	P11310;P11310-2	Medium-chain specific acyl-CoA dehydrogenase, mitochondrial	ACADM
+	0.819768	1.76512	Q9UHI6	Probable ATP-dependent RNA helicase DDX20	DDX20
+	0.802134	1.74368	P40938-2;P40938	Replication factor C subunit 3	RFC3
+	0.79141	1.73077	P61421	V-type proton ATPase subunit d 1	ATP6V0D1
+	0.789263	1.72819	Q9UKN8	General transcription factor 3C polypeptide 4	GTF3C4
+	0.787611	1.72621	Q9P289-2;Q9P289;Q9P289-3;O00506-3;O00506-2;O00506	Serine/threonine-protein kinase 26	STK26
+	0.772193	1.70786	Q9NVI1;Q9NVI1-2;Q9NVI1-1;Q9NVI1-4	Fanconi anemia group I protein	FANCI
+	0.768216	1.70316	O00566	U3 small nucleolar ribonucleoprotein protein MPP10	MPHOSPH10
+	0.758095	1.69126	Q96HR9	Receptor expression-enhancing protein 6	REEP6
+	0.750704	1.68261	O43242-2;O43242	26S proteasome non-ATPase regulatory subunit 3	PSMD3
+	0.737949	1.6678	O75976;O75976-2	Carboxypeptidase D	CPD
+	0.731168	1.65998	Q14008-2;Q14008;Q14008-3	Cytoskeleton-associated protein 5	CKAP5
+	0.721185	1.64854	Q15021	Condensin complex subunit 1	NCAPD2
+	-0.710386	0.611157	Q01860;Q01860-2;Q06416;P20265-3;P20265-2;P20265;Q03052;P20264	POU domain, class 5, transcription factor 1;Putative POU domain, class 5, transcription factor 1B	POU5F1;POU5F1B
+	-0.77222	0.585516	P62266	40S ribosomal protein S23	RPS23
+	-0.804625	0.572511	P62826	GTP-binding nuclear protein Ran	RAN
+	-0.805127	0.572312	P60842;P60842-2;Q14240;Q14240-2	Eukaryotic initiation factor 4A-I;Eukaryotic initiation factor 4A-II;Eukaryotic initiation factor 4A-II, N-terminally processed	EIF4A1;EIF4A2
+	-0.856944	0.552121	Q15233;Q15233-2	Non-POU domain-containing octamer-binding protein	NONO
+	-0.876823	0.544565	O75052-3;O75052	Carboxyl-terminal PDZ ligand of neuronal nitric oxide synthase protein	NOS1AP
+	-0.982231	0.506196	P29401;P29401-2	Transketolase	TKT
+	-0.987264	0.504434	Q15366-6;Q15366-3;Q15366-7;Q15366-4;Q15366;Q15366-2;Q15366-8;Q15366-5;P57721-5;P57721-4;P57721;P57721-2;P57721-3	Poly(rC)-binding protein 2;Poly(rC)-binding protein 3	PCBP2;PCBP3
+	-1.02697	0.49074	O75475;O75475-3;O75475-2	PC4 and SFRS1-interacting protein	PSIP1
+	-1.06053	0.479456	P26599;P26599-2;P26599-3;O95758-1;O95758-6;O95758-2;O95758;O95758-5;O95758-4;O95758-7	Polypyrimidine tract-binding protein 1	PTBP1
+	-1.18583	0.439572	P04406-2;P04406	Glyceraldehyde-3-phosphate dehydrogenase	GAPDH
+	-1.19252	0.437538	P11586	C-1-tetrahydrofolate synthase, cytoplasmic;Methylenetetrahydrofolate dehydrogenase;Methenyltetrahydrofolate cyclohydrolase;Formyltetrahydrofolate synthetase;C-1-tetrahydrofolate synthase, cytoplasmic, N-terminally processed	MTHFD1
+	-1.23968	0.423467	Q92945	Far upstream element-binding protein 2	KHSRP
+	-1.24948	0.4206	P06748;P06748-2;P06748-3	Nucleophosmin	NPM1
+	-1.32782	0.39837	Q08554-2;Q08554	Desmocollin-1	DSC1
+	-1.32792	0.398342	Q8TCG1;Q8TCG1-2	Protein CIP2A	KIAA1524
+	-1.36989	0.386921	P50502;Q8IZP2;Q8NFI4	Hsc70-interacting protein;Putative protein FAM10A4;Putative protein FAM10A5	ST13;ST13P4;ST13P5
+	-1.39342	0.380661	O75400-2;O75400-3;O75400	Pre-mRNA-processing factor 40 homolog A	PRPF40A
+	-1.47088	0.360762	Q71UI9-2;P0C0S5;Q71UI9;Q71UI9-5;P20671;P16104;Q96QV6;Q6FI13;Q93077;P04908;P0C0S8;Q7L7L0;Q8IUE6;Q71UI9-3;Q9BTM1;Q16777;Q96KK5;Q99878;Q71UI9-4;Q9BTM1-2	Histone H2A.V;Histone H2A.Z;Histone H2A type 1-D;Histone H2AX;Histone H2A type 1-A;Histone H2A type 2-A;Histone H2A type 1-C;Histone H2A type 1-B/E;Histone H2A type 1;Histone H2A type 3;Histone H2A type 2-B;Histone H2A.J;Histone H2A type 2-C;Histone H2A type 1-H;Histone H2A type 1-J	H2AFV;H2AFZ;HIST1H2AD;H2AFX;HIST1H2AA;HIST2H2AA3;HIST1H2AC;HIST1H2AB;HIST1H2AG;HIST3H2A;HIST2H2AB;H2AFJ;HIST2H2AC;HIST1H2AH;HIST1H2AJ
+	-1.56369	0.338285	P13639	Elongation factor 2	EEF2
+	-1.56603	0.337736	P09874	Poly [ADP-ribose] polymerase 1	PARP1
+	-1.62234	0.324808	Q02413;Q02413-2	Desmoglein-1	DSG1
+	-1.66037	0.316358	P32119;P32119-2	Peroxiredoxin-2	PRDX2
+	-1.68222	0.311603	P14923;P35222-2	Junction plakoglobin	JUP
+	-1.7241	0.302687	P26641;P26641-2	Elongation factor 1-gamma	EEF1G
+	-1.74828	0.297656	P07355-2;P07355;A6NMY6	Annexin A2;Putative annexin A2-like protein	ANXA2;ANXA2P2
+	-1.80907	0.285375	PRDX1_HUMAN;Q06830;Q13162	Peroxiredoxin-1	PRDX1
+	-1.91267	0.265601	P26583	High mobility group protein B2	HMGB2
+	-2.09155	0.234628	P05783;CON__H-INV:HIT000015463	Keratin, type I cytoskeletal 18	KRT18
+	-2.10563	0.23235	Q9UJV9	Probable ATP-dependent RNA helicase DDX41	DDX41
+	-2.13171	0.228187	Q5VTE0;P68104;P68104-2;Q05639	Putative elongation factor 1-alpha-like 3;Elongation factor 1-alpha 1;Elongation factor 1-alpha 2	EEF1A1P5;EEF1A1;EEF1A2
+	-2.30555	0.202283	ALDOA_RABIT;P04075;P04075-2	Fructose-bisphosphate aldolase A	ALDOA
+	-2.34418	0.196939	Q96AE4;Q96AE4-2	Far upstream element-binding protein 1	FUBP1
+	-2.42249	0.186534	Q8N5F7;Q5M9Q1	NF-kappa-B-activating protein;NKAP-like protein	NKAP;NKAPL
+	-2.53748	0.172243	P22061;P22061-2	Protein-L-isoaspartate(D-aspartate) O-methyltransferase	PCMT1
+	-2.67892	0.156158	Q66PJ3-7;Q66PJ3-4;Q66PJ3-3;Q66PJ3-2;Q66PJ3;Q66PJ3-5	ADP-ribosylation factor-like protein 6-interacting protein 4	ARL6IP4
+	-2.71863	0.151919	Q13428-2;Q13428-8;Q13428-6;Q13428-7;Q13428;Q13428-3;Q13428-4;Q13428-5	Treacle protein	TCOF1
+	-2.80177	0.143411	Q9NP64-2;Q9NP64-3;Q9NP64	Nucleolar protein of 40 kDa	ZCCHC17
+	-2.92915	0.131292	P51786	Zinc finger protein 157	ZNF157
+	-3.02884	0.122526	Q8IYB1	Protein MB21D2	MB21D2
+	-3.6885	0.0775623	P07900;P07900-2;Q14568;Q58FF6;Q58FG0	Heat shock protein HSP 90-alpha	HSP90AA1
+	-4.08976	0.0587299	Q7Z6E9-4;Q7Z6E9-2;Q7Z6E9	E3 ubiquitin-protein ligase RBBP6	RBBP6
+	-4.38489	0.0478648	P02008	Hemoglobin subunit zeta	HBZ

## Sheet: GO_Biological Processes
Type	ID	Description	Abbreviation	p.adjust	Count	GeneRatio
ESC-1	GO:0008380	RNA splicing	RNA splicing	3.18841e-73	112	0.228571
ESC-1	GO:0000377	RNA splicing- via transesterif. adenosine	RNA splicing- via transesterif. adenosine	2.43867e-71	96	0.195918
ESC-1	GO:0000398	mRNA splicing, via spliceosome	mRNA splicing	2.43867e-71	96	0.195918
ESC-1	GO:0000375	RNA splicing- via transesterif. reactions	RNA splicing- via transesterif. reactions	6.5972e-71	96	0.195918
ESC-1	GO:0022613	ribonucleoprotein complex biogenesis	RNP complex-biogenesis	3.72221e-54	96	0.195918
ESC-1	GO:0002181	cytoplasmic translation	cytoplasmic translation	2.48681e-49	59	0.120408
ESC-1	GO:0071826	ribonucleoprotein complex subunit organization	RNP complex-organization	1.91424e-34	56	0.114286
ESC-1	GO:0022618	ribonucleoprotein complex assembly	RNP complex-assembly	3.111e-34	55	0.112245
ESC-1	GO:0042254	ribosome biogenesis	ribosome biogenesis	1.82157e-32	60	0.122449
ESC-1	GO:1903311	regulation of mRNA metabolic process	regulation of mRNA metabolic process	1.31554e-29	57	0.116327
ESC-1	GO:0006403	RNA localization	RNA localization	6.92181e-29	47	0.0959184
ESC-1	GO:0043484	regulation of RNA splicing	regulation of RNA splicing	7.79671e-27	43	0.0877551
ESC-2	GO:0022613	ribonucleoprotein complex biogenesis	RNP complex-biogenesis	2.43175e-57	113	0.170953
ESC-2	GO:0042254	ribosome biogenesis	ribosome biogenesis	4.71437e-52	88	0.133132
ESC-2	GO:0006364	rRNA processing	rRNA processing	2.85449e-50	76	0.114977
ESC-2	GO:0016072	rRNA metabolic process	rRNA metabolism	4.78241e-48	79	0.119516
ESC-2	GO:0034470	ncRNA processing	ncRNA processing	8.23671e-41	90	0.136157
ESC-2	GO:0002181	cytoplasmic translation	cytoplasmic translation	6.5266e-38	56	0.0847201
ESC-2	GO:0042274	ribosomal small subunit biogenesis	SSU-Ribosome biogenesis	1.17082e-27	35	0.0529501
ESC-2	GO:0000377	RNA splicing- via transesterif. adenosine	RNA splicing- via transesterif. adenosine	1.01159e-23	60	0.0907716
ESC-2	GO:0000398	mRNA splicing, via spliceosome	mRNA splicing	1.01159e-23	60	0.0907716
ESC-2	GO:0000375	RNA splicing- via transesterif. reactions	RNA splicing- via transesterif. reactions	1.77865e-23	60	0.0907716
ESC-2	GO:0008380	RNA splicing	RNA splicing	3.47403e-21	68	0.102874
ESC-2	GO:0006403	RNA localization	RNA localization	2.67698e-20	44	0.0665658

## Sheet: GO_Cellular Components
Type	ID	Description	Abbreviation	p.adjust	Count	GeneRatio
ESC-1	GO:0005681	spliceosomal complex	spliceosomal complex	3.18605e-69	77	0.153693
ESC-1	GO:0071013	catalytic step 2 spliceosome	Catalytic-2 spliceosome	5.31519e-61	54	0.107784
ESC-1	GO:0044391	ribosomal subunit	ribosomal subunit	5.83766e-61	70	0.139721
ESC-1	GO:0005840	ribosome	ribosome	5.88469e-59	74	0.147705
ESC-1	GO:0005684	U2-type spliceosomal complex	U2-type spliceosomal complex	5.83761e-52	49	0.0978044
ESC-1	GO:0022626	cytosolic ribosome	cytosolic ribosome	7.01029e-50	50	0.0998004
ESC-1	GO:0015935	small ribosomal subunit	SSU-ribosome	2.10747e-43	41	0.0818363
ESC-1	GO:0016607	nuclear speck	nuclear speck	1.03031e-31	66	0.131737
ESC-1	GO:0022625	cytosolic large ribosomal subunit	cytosolic LSU ribosome	3.29321e-29	29	0.0578842
ESC-1	GO:0071011	precatalytic spliceosome	precatalytic spliceosome	9.39469e-28	27	0.0538922
ESC-1	GO:0071007	U2-type catalytic step 2 spliceosome	U2-type catalytic-2 spliceosome	9.7337e-28	22	0.0439122
ESC-1	GO:0071005	U2-type precatalytic spliceosome	U2-type precatalytic spliceosome	1.811e-25	25	0.0499002
ESC-2	GO:0030684	preribosome	preribosome	4.98529e-36	40	0.0594354
ESC-2	GO:0044391	ribosomal subunit	ribosomal subunit	4.98529e-36	57	0.0846954
ESC-2	GO:0022626	cytosolic ribosome	cytosolic ribosome	4.98529e-36	45	0.0668648
ESC-2	GO:0005840	ribosome	ribosome	5.68971e-36	62	0.0921248
ESC-2	GO:0140534	ER protein-containing complex	ER protein-containing	6.21764e-26	40	0.0594354
ESC-2	GO:0032040	small-subunit processome	SSU-processome	1.02783e-25	25	0.0371471
ESC-2	GO:0071013	catalytic step 2 spliceosome	Catalytic-2 spliceosome	1.31838e-22	32	0.0475483
ESC-2	GO:0015935	small ribosomal subunit	SSU-ribosome	1.31838e-22	30	0.0445765
ESC-2	GO:0022625	cytosolic large ribosomal subunit	cytosolic LSU ribosome	1.31838e-22	27	0.0401189
ESC-2	GO:0005681	spliceosomal complex	spliceosomal complex	2.41911e-21	43	0.063893
ESC-2	GO:0030686	90S preribosome	90S preribosome	3.43382e-18	18	0.0267459
ESC-2	GO:0042470	melanosome	melanosome	1.29614e-16	29	0.0430906

## Sheet: GO_Molecular Functions
Type	ID	Description	Abbreviation	p.adjust	Count	GeneRatio
ESC-1	GO:0003735	structural constituent of ribosome	structural constituent of ribosome	3.07617e-55	66	0.133065
ESC-1	GO:0016887	ATP hydrolysis activity	ATP hydrolysis activity	1.64959e-14	43	0.0866935
ESC-1	GO:0004386	helicase activity	helicase activity	1.54351e-11	26	0.0524194
ESC-1	GO:0019843	rRNA binding	rRNA binding	1.71558e-11	18	0.0362903
ESC-1	GO:0048027	mRNA 5'-UTR binding	mRNA 5'-UTR binding	3.16191e-09	11	0.0221774
ESC-1	GO:0003727	single-stranded RNA binding	single-stranded RNA binding	2.01375e-08	17	0.0342742
ESC-1	GO:0003724	RNA helicase activity	RNA helicase activity	1.52218e-07	15	0.0302419
ESC-1	GO:0008186	ATP-dependent activity, acting on RNA	ATP-dependent activity, acting on RNA	1.9374e-07	15	0.0302419
ESC-1	GO:0017069	snRNA binding	snRNA binding	8.43391e-07	12	0.0241935
ESC-1	GO:0036002	pre-mRNA binding	pre-mRNA binding	1.68294e-06	12	0.0241935
ESC-1	GO:0017056	structural constituent of nuclear pore	structural constituent of nuclear pore	1.68294e-06	9	0.0181452
ESC-1	GO:0003730	mRNA 3'-UTR binding	mRNA 3'-UTR binding	2.68064e-05	22	0.0443548
ESC-2	GO:0003735	structural constituent of ribosome	structural constituent of ribosome	7.17692e-35	56	0.0845921
ESC-2	GO:0016887	ATP hydrolysis activity	ATP hydrolysis activity	6.50384e-12	46	0.0694864
ESC-2	GO:0019843	rRNA binding	rRNA binding	2.79624e-11	20	0.0302115
ESC-2	GO:0043021	ribonucleoprotein complex binding	RNP complex binding	8.07811e-11	29	0.0438066
ESC-2	GO:0030515	snoRNA binding	snoRNA binding	1.97158e-10	14	0.021148
ESC-2	GO:0004386	helicase activity	helicase activity	1.87401e-07	24	0.0362538
ESC-2	GO:0045296	cadherin binding	cadherin binding	4.28274e-07	36	0.0543807
ESC-2	GO:0043022	ribosome binding	ribosome binding	3.51336e-06	15	0.0226586
ESC-2	GO:0003724	RNA helicase activity	RNA helicase activity	6.63152e-06	15	0.0226586
ESC-2	GO:0008186	ATP-dependent activity, acting on RNA	ATP-dependent activity, acting on RNA	8.534e-06	15	0.0226586
ESC-2	GO:0048027	mRNA 5'-UTR binding	mRNA 5'-UTR binding	1.13346e-05	9	0.0135952
ESC-2	GO:0017056	structural constituent of nuclear pore	structural constituent of nuclear pore	2.1533e-05	9	0.0135952
