# Supplementary material for: Unraveling the impact of ZZZ3 on the mTOR/ribosome pathway in human embryonic stem cells homeostasis
Source: Stem Cell Reports. 2024 May 2;19(5):729–43. doi: 10.1016/j.stemcr.2024.04.002 (PMC11103890; doi:10.1016/j.stemcr.2024.04.002)
Supplement: Table S2. Differentially expressed genes (DEGs)_RNA-Seq ZZZ3 KD ESCs vs. SCR control ESCs [file mmc4.xlsx]

## Sheet: Sheet1
# KD = "ZZZ3_KnockDown vs Control"
# | logFC | > 1 & pvalue_adj < 0.05
contrast	GeneID	logFC	Pvalue	Pvalue_adj	significance	biotype
KD	SEC23B	-1.97937	9.97077e-17	1.54078e-12	-1	protein_coding
KD	AC118549.1	-2.00066	3.63415e-15	2.80792e-11	-1	protein_coding
KD	ARRB1	-1.75049	8.03851e-15	4.14063e-11	-1	protein_coding
KD	KDR	-1.63425	2.21412e-14	8.48661e-11	-1	protein_coding
KD	ANKRD46	-1.89269	2.74594e-14	8.48661e-11	-1	protein_coding
KD	DEK	-0.993977	3.82207e-14	8.84029e-11	0	protein_coding
KD	DFFA	-1.04117	4.00453e-14	8.84029e-11	-1	protein_coding
KD	AL591742.2	-1.73908	8.89829e-14	1.71882e-10	-1	lncRNA
KD	CAPZA1	-1.14716	1.71659e-13	2.94739e-10	-1	protein_coding
KD	JAKMIP2	1.3436	2.19754e-13	3.39586e-10	1	protein_coding
KD	H2AFZ	-0.937388	5.46411e-13	7.67609e-10	0	protein_coding
KD	GHITM	-0.911115	6.37223e-13	8.20584e-10	0	protein_coding
KD	SLC39A6	-0.854556	7.3866e-13	8.76814e-10	0	protein_coding
KD	ATP1A2	-1.10684	7.9437e-13	8.76814e-10	-1	protein_coding
KD	ICAM1	-1.93362	1.2478e-12	1.28548e-09	-1	protein_coding
KD	SLC2A3	-0.970444	1.62624e-12	1.57064e-09	0	protein_coding
KD	AQP3	-2.98122	2.10411e-12	1.91264e-09	-1	protein_coding
KD	MAP2	1.28762	3.65502e-12	3.09294e-09	1	protein_coding
KD	CLK1	0.998942	3.80288e-12	3.09294e-09	0	protein_coding
KD	PRTG	-1.98917	4.03396e-12	3.11684e-09	-1	protein_coding
KD	UAP1L1	-1.33892	4.74493e-12	3.49159e-09	-1	protein_coding
KD	LGMN	-0.980863	5.43387e-12	3.8168e-09	0	protein_coding
KD	RTF2	-0.801381	7.20717e-12	4.69066e-09	0	protein_coding
KD	MYLK	-0.993633	7.28505e-12	4.69066e-09	0	protein_coding
KD	PLEKHB2	-0.679197	8.58397e-12	5.30592e-09	0	protein_coding
KD	PPIP5K2	-1.06859	8.98399e-12	5.3396e-09	-1	protein_coding
KD	ZNF618	0.619636	9.77271e-12	5.45704e-09	0	protein_coding
KD	ST6GAL2	1.09995	9.88786e-12	5.45704e-09	1	protein_coding
KD	NRAS	-0.849768	1.14874e-11	6.12122e-09	0	protein_coding
KD	ANKRD1	-5.90534	1.33057e-11	6.68746e-09	-1	protein_coding
KD	BTF3L4	-1.1798	1.36664e-11	6.68746e-09	-1	protein_coding
KD	JPH4	-0.751677	1.38484e-11	6.68746e-09	0	protein_coding
KD	GDF11	0.883855	1.7152e-11	7.9305e-09	0	protein_coding
KD	LRRN1	0.646122	1.77684e-11	7.9305e-09	0	protein_coding
KD	POU3F4	1.79151	1.7962e-11	7.9305e-09	1	protein_coding
KD	POLR3G	-0.969597	2.09651e-11	8.99928e-09	0	protein_coding
KD	TMED2	-0.728296	2.23928e-11	9.30609e-09	0	protein_coding
KD	HIST1H2BD	1.56433	2.28843e-11	9.30609e-09	1	protein_coding
KD	SFN	-1.73973	2.57664e-11	1.02095e-08	-1	protein_coding
KD	AC005062.1	-1.29045	2.69232e-11	1.04011e-08	-1	lncRNA
KD	LPP	-0.972555	2.79349e-11	1.05287e-08	0	protein_coding
KD	SERINC5	-0.603974	3.15922e-11	1.16237e-08	0	protein_coding
KD	LINC00664	2.42467	3.29341e-11	1.18356e-08	1	lncRNA
KD	ZNF267	-1.24268	3.45812e-11	1.19707e-08	-1	protein_coding
KD	PAFAH1B2	-0.696065	3.48594e-11	1.19707e-08	0	protein_coding
KD	HIST1H2AC	0.898316	3.69263e-11	1.24048e-08	0	protein_coding
KD	IGFBP3	1.30135	4.37859e-11	1.41559e-08	1	protein_coding
KD	LCK	-0.800891	4.39711e-11	1.41559e-08	0	protein_coding
KD	LRRC4	1.00472	4.62237e-11	1.43982e-08	1	protein_coding
KD	GRIN2D	-1.67429	4.65871e-11	1.43982e-08	-1	protein_coding
KD	CST1	-4.67563	4.88438e-11	1.44208e-08	-1	protein_coding
KD	CBR1	-1.55938	4.8845e-11	1.44208e-08	-1	protein_coding
KD	AFF4	-0.618224	4.94598e-11	1.44208e-08	0	protein_coding
KD	AKIRIN1	0.645407	5.0438e-11	1.44337e-08	0	protein_coding
KD	PRRT3	1.10024	5.19543e-11	1.45973e-08	1	protein_coding
KD	IL27RA	-1.0868	6.12112e-11	1.6891e-08	-1	protein_coding
KD	RIPPLY3	-1.03566	6.43652e-11	1.72775e-08	-1	protein_coding
KD	PYGL	-1.15813	6.4848e-11	1.72775e-08	-1	protein_coding
KD	WNT3	-1.74474	6.84152e-11	1.7919e-08	-1	protein_coding
KD	CHGA	-1.0882	7.23534e-11	1.86346e-08	-1	protein_coding
KD	PLXND1	-0.944503	7.43171e-11	1.88266e-08	0	protein_coding
KD	APMAP	-0.893335	8.52786e-11	2.1255e-08	0	protein_coding
KD	ALDH3A2	-0.708258	9.28593e-11	2.27771e-08	0	protein_coding
KD	PPP1R1B	-1.01502	1.01935e-10	2.45979e-08	-1	protein_coding
KD	INHBE	-1.70984	1.03466e-10	2.45979e-08	-1	protein_coding
KD	C6orf141	0.870165	1.07012e-10	2.48947e-08	0	protein_coding
KD	OLFM1	-0.648799	1.08897e-10	2.48947e-08	0	protein_coding
KD	DNASE2	-0.862809	1.09548e-10	2.48947e-08	0	protein_coding
KD	ICAM3	-1.55547	1.19085e-10	2.6215e-08	-1	protein_coding
KD	ARG2	-0.831133	1.19685e-10	2.6215e-08	0	protein_coding
KD	KPNA3	-0.729333	1.20447e-10	2.6215e-08	0	protein_coding
KD	PSMD5	-0.645806	1.28666e-10	2.76149e-08	0	protein_coding
KD	ASS1	-0.694799	1.38729e-10	2.93669e-08	0	protein_coding
KD	HOXB3	-3.48225	1.51343e-10	3.16041e-08	-1	protein_coding
KD	OLIG3	1.89235	1.6548e-10	3.38574e-08	1	protein_coding
KD	RHBDL3	0.666284	1.69531e-10	3.38574e-08	0	protein_coding
KD	TMTC3	-0.851192	1.71072e-10	3.38574e-08	0	protein_coding
KD	MYO1C	-0.731491	1.71619e-10	3.38574e-08	0	protein_coding
KD	GPC3	0.82641	1.73088e-10	3.38574e-08	0	protein_coding
KD	COL11A1	0.749068	1.75582e-10	3.39159e-08	0	protein_coding
KD	SGMS2	2.74261	1.8252e-10	3.48208e-08	1	protein_coding
KD	MYB	1.2483	1.91774e-10	3.61401e-08	1	protein_coding
KD	PTCHD1	0.853268	2.01628e-10	3.64996e-08	0	protein_coding
KD	RPS7	-0.72486	2.02055e-10	3.64996e-08	0	protein_coding
KD	JAKMIP2-AS1	-0.739038	2.04033e-10	3.64996e-08	0	lncRNA
KD	ANP32B	-0.546675	2.04246e-10	3.64996e-08	0	protein_coding
KD	EVX1	-3.78507	2.05492e-10	3.64996e-08	-1	protein_coding
KD	ITPR2	-0.793433	2.11559e-10	3.71502e-08	0	protein_coding
KD	ORM2	2.72825	2.20328e-10	3.78578e-08	1	protein_coding
KD	TSPAN11	0.966601	2.20488e-10	3.78578e-08	0	protein_coding
KD	AL513318.2	1.64964	2.26417e-10	3.84486e-08	1	lncRNA
KD	CDC25A	-0.690611	2.40642e-10	4.00928e-08	0	protein_coding
KD	GTF2H1	0.688625	2.41288e-10	4.00928e-08	0	protein_coding
KD	PLS1	-0.666024	2.54365e-10	4.17781e-08	0	protein_coding
KD	TMED8	-0.970791	2.56838e-10	4.17781e-08	0	protein_coding
KD	RPL22L1	-1.8783	2.62197e-10	4.20632e-08	-1	protein_coding
KD	SEMA5B	0.878843	2.64035e-10	4.20632e-08	0	protein_coding
KD	SYNE4	-2.00836	2.74917e-10	4.335e-08	-1	protein_coding
KD	FHOD3	0.93415	2.87619e-10	4.48947e-08	0	protein_coding
KD	PCK2	-0.801303	2.98958e-10	4.6198e-08	0	protein_coding
KD	EEF1A2	-1.07084	3.09646e-10	4.73759e-08	-1	protein_coding
KD	EME2	1.28676	3.24292e-10	4.90251e-08	1	protein_coding
KD	DOK3	1.00511	3.26771e-10	4.90251e-08	1	protein_coding
KD	TTC3	-0.70342	3.36112e-10	4.99417e-08	0	protein_coding
KD	BCL2L13	-0.697232	3.40338e-10	4.99561e-08	0	protein_coding
KD	NEFL	0.638873	3.42674e-10	4.99561e-08	0	protein_coding
KD	ZNF398	0.525303	3.53122e-10	5.09981e-08	0	protein_coding
KD	PCSK5	0.708341	3.69162e-10	5.2821e-08	0	protein_coding
KD	LIN7A	1.0293	3.88741e-10	5.48449e-08	1	protein_coding
KD	INKA2	0.718127	3.90406e-10	5.48449e-08	0	protein_coding
KD	ADGRG2	1.01475	4.03284e-10	5.61437e-08	1	protein_coding
KD	ZDHHC20	-0.57393	4.39052e-10	6.05774e-08	0	protein_coding
KD	ADA	-1.12178	4.46153e-10	6.10124e-08	-1	protein_coding
KD	AK5	1.47463	4.86624e-10	6.59631e-08	1	protein_coding
KD	STAT6	-0.858285	5.08301e-10	6.83023e-08	0	protein_coding
KD	CAPN2	-0.707265	5.38177e-10	7.16936e-08	0	protein_coding
KD	ERRFI1	-0.467553	6.17092e-10	8.12036e-08	0	protein_coding
KD	CPT1A	-0.702301	6.20075e-10	8.12036e-08	0	protein_coding
KD	RAB11FIP5	-0.852625	6.27487e-10	8.14837e-08	0	protein_coding
KD	IL4R	-0.748683	6.62074e-10	8.52586e-08	0	protein_coding
KD	PCDH19	1.4586	7.02858e-10	8.97625e-08	1	protein_coding
KD	ID4	1.347	7.20622e-10	9.08252e-08	1	protein_coding
KD	ADAM9	-0.851643	7.22934e-10	9.08252e-08	0	protein_coding
KD	GLO1	-0.603696	7.33028e-10	9.13506e-08	0	protein_coding
KD	AC064802.1	-0.82801	7.66741e-10	9.47876e-08	0	lncRNA
KD	RACGAP1	-0.52573	7.77895e-10	9.48738e-08	0	protein_coding
KD	FRZB	1.1487	7.79717e-10	9.48738e-08	1	protein_coding
KD	ACTR2	-0.765409	8.25879e-10	9.97056e-08	0	protein_coding
KD	ADAMTS19	0.526228	8.90065e-10	1.06622e-07	0	protein_coding
KD	EHBP1L1	-0.974228	9.37424e-10	1.11431e-07	0	protein_coding
KD	LINC-ROR	-1.34139	9.86059e-10	1.16317e-07	-1	lncRNA
KD	PPP1CB	-0.721801	1.07106e-09	1.25387e-07	0	protein_coding
KD	HIST1H2BK	1.45437	1.16413e-09	1.35257e-07	1	protein_coding
KD	HTR1D	1.06142	1.2126e-09	1.39838e-07	1	protein_coding
KD	PCDHB16	-0.915873	1.25833e-09	1.44037e-07	0	protein_coding
KD	SPRY2	0.45509	1.27081e-09	1.44396e-07	0	protein_coding
KD	PTBP3	-0.59246	1.31413e-09	1.48228e-07	0	protein_coding
KD	MEIS3	-1.20015	1.3309e-09	1.49031e-07	-1	protein_coding
KD	CNR1	1.83734	1.4336e-09	1.59377e-07	1	protein_coding
KD	ZNF493	0.573722	1.50553e-09	1.65884e-07	0	protein_coding
KD	RASGRP2	-1.02817	1.51359e-09	1.65884e-07	-1	protein_coding
KD	JDP2	-1.0201	1.55174e-09	1.68866e-07	-1	protein_coding
KD	HRH3	1.14718	1.57447e-09	1.70142e-07	1	protein_coding
KD	FAM189A2	1.15131	1.61334e-09	1.73132e-07	1	protein_coding
KD	ATAD1	-0.764836	1.65477e-09	1.76353e-07	0	protein_coding
KD	NELL2	0.515023	1.70602e-09	1.80569e-07	0	protein_coding
KD	NMD3	-0.844282	1.7209e-09	1.80906e-07	0	protein_coding
KD	CDK2	-0.640531	1.84551e-09	1.92675e-07	0	protein_coding
KD	PRKDC	-0.572836	1.8578e-09	1.92675e-07	0	protein_coding
KD	MKI67	-0.478147	1.95055e-09	2.00946e-07	0	protein_coding
KD	SCNN1A	0.506401	2.00555e-09	2.05243e-07	0	protein_coding
KD	CDC40	-0.636202	2.03845e-09	2.06777e-07	0	protein_coding
KD	BAZ2B	0.685845	2.05021e-09	2.06777e-07	0	protein_coding
KD	DPF1	0.625016	2.06068e-09	2.06777e-07	0	protein_coding
KD	CUX2	0.629088	2.09865e-09	2.09229e-07	0	protein_coding
KD	ATF2	-0.733605	2.11749e-09	2.09754e-07	0	protein_coding
KD	KLHL4	0.832264	2.20399e-09	2.16931e-07	0	protein_coding
KD	SPART	-0.473519	2.32065e-09	2.26968e-07	0	protein_coding
KD	ZDHHC11	0.867393	2.35938e-09	2.29305e-07	0	protein_coding
KD	NAALAD2	1.04093	2.46191e-09	2.35608e-07	1	protein_coding
KD	NLGN4X	0.517025	2.46752e-09	2.35608e-07	0	protein_coding
KD	ABHD12B	-1.74038	2.46997e-09	2.35608e-07	-1	protein_coding
KD	DMKN	-0.919283	2.49591e-09	2.36622e-07	0	protein_coding
KD	AKNA	-0.57003	2.51641e-09	2.37111e-07	0	protein_coding
KD	FEZ1	1.12213	2.69223e-09	2.52139e-07	1	protein_coding
KD	PBX2	-1.22644	2.70857e-09	2.52142e-07	-1	protein_coding
KD	TNKS1BP1	0.507039	2.78438e-09	2.57616e-07	0	protein_coding
KD	WRNIP1	-0.532789	2.80072e-09	2.57616e-07	0	protein_coding
KD	NME4	-1.02167	2.97197e-09	2.7175e-07	-1	protein_coding
KD	DLL1	1.00529	3.15577e-09	2.8686e-07	1	protein_coding
KD	S100A4	-1.42563	3.27232e-09	2.95714e-07	-1	protein_coding
KD	ATP8B2	-0.453081	3.47169e-09	3.11907e-07	0	protein_coding
KD	INTS2	-0.648856	3.73674e-09	3.31977e-07	0	protein_coding
KD	H2AFX	0.863211	3.75259e-09	3.31977e-07	0	protein_coding
KD	SPRY1	0.647949	3.75953e-09	3.31977e-07	0	protein_coding
KD	TACC2	0.536649	3.85521e-09	3.38008e-07	0	protein_coding
KD	EPB41L2	-0.396878	3.87157e-09	3.38008e-07	0	protein_coding
KD	CDC27	-0.634247	3.92724e-09	3.3926e-07	0	protein_coding
KD	ENC1	-0.527554	3.92983e-09	3.3926e-07	0	protein_coding
KD	BRSK2	-0.922914	3.95727e-09	3.39731e-07	0	protein_coding
KD	ADM	0.776371	3.99891e-09	3.41409e-07	0	protein_coding
KD	DNAL1	-0.868887	4.10829e-09	3.48821e-07	0	protein_coding
KD	SCAMP1	-0.768547	4.2864e-09	3.61853e-07	0	protein_coding
KD	PIWIL2	1.80968	4.33944e-09	3.61853e-07	1	protein_coding
KD	E2F7	0.468031	4.3436e-09	3.61853e-07	0	protein_coding
KD	GRIK5	-0.493254	4.36913e-09	3.61853e-07	0	protein_coding
KD	CSMD2	0.599721	4.37886e-09	3.61853e-07	0	protein_coding
KD	DBNDD1	0.553013	4.41939e-09	3.6326e-07	0	protein_coding
KD	NEFM	-1.0316	4.44415e-09	3.63362e-07	-1	protein_coding
KD	ENHO	-0.838176	4.59556e-09	3.70122e-07	0	protein_coding
KD	ITGA2B	-1.1014	4.59663e-09	3.70122e-07	-1	protein_coding
KD	RMST	0.778359	4.59868e-09	3.70122e-07	0	lncRNA
KD	RPL7	-0.433839	4.70107e-09	3.76402e-07	0	protein_coding
KD	EFNB2	0.700398	4.85711e-09	3.86891e-07	0	protein_coding
KD	SEMA3D	1.34563	4.93014e-09	3.90694e-07	1	protein_coding
KD	FILIP1	1.57517	5.30061e-09	4.1791e-07	1	protein_coding
KD	NLRP12	-1.27115	5.56099e-09	4.35953e-07	-1	protein_coding
KD	SPCS3	-0.71857	5.58588e-09	4.35953e-07	0	protein_coding
KD	COL5A2	0.814089	5.62278e-09	4.36232e-07	0	protein_coding
KD	SH2B3	-0.571494	5.65239e-09	4.36232e-07	0	protein_coding
KD	NES	0.419338	5.6986e-09	4.36232e-07	0	protein_coding
KD	RPL13A	-0.465255	5.73142e-09	4.36232e-07	0	protein_coding
KD	PGPEP1	-0.494123	5.73171e-09	4.36232e-07	0	protein_coding
KD	LMAN1	-0.542411	5.75884e-09	4.36232e-07	0	protein_coding
KD	DNMBP	0.434287	5.90211e-09	4.44904e-07	0	protein_coding
KD	VPS13C	-0.9376	5.99637e-09	4.47881e-07	0	protein_coding
KD	PTN	0.670256	5.99957e-09	4.47881e-07	0	protein_coding
KD	AL031777.3	2.5538	6.05975e-09	4.50199e-07	1	protein_coding
KD	ST8SIA6	1.40695	6.22289e-09	4.59795e-07	1	protein_coding
KD	TXN	-0.915864	6.24843e-09	4.59795e-07	0	protein_coding
KD	HDAC9	0.932024	6.31273e-09	4.62325e-07	0	protein_coding
KD	HOXD13	-4.14129	6.44432e-09	4.69737e-07	-1	protein_coding
KD	VPS37B	1.06119	6.52331e-09	4.71316e-07	1	protein_coding
KD	DPCD	-0.928981	6.527e-09	4.71316e-07	0	protein_coding
KD	CD2AP	-0.734883	6.59688e-09	4.74147e-07	0	protein_coding
KD	CDH2	0.595614	6.95556e-09	4.97613e-07	0	protein_coding
KD	HRC	-2.14473	7.15807e-09	5.0974e-07	-1	protein_coding
KD	LINC00458	-2.54189	7.22665e-09	5.10766e-07	-1	lncRNA
KD	PKN3	-0.611322	7.25176e-09	5.10766e-07	0	protein_coding
KD	ITPRIPL1	-0.623909	7.27271e-09	5.10766e-07	0	protein_coding
KD	RIPOR1	-2.0191	7.30468e-09	5.10766e-07	-1	protein_coding
KD	RPL12	-0.722091	7.41462e-09	5.16118e-07	0	protein_coding
KD	IMPDH2	-0.401501	7.55715e-09	5.23591e-07	0	protein_coding
KD	SSH3	-0.65553	7.58975e-09	5.23591e-07	0	protein_coding
KD	KLF4	1.23681	7.72069e-09	5.30257e-07	1	protein_coding
KD	XKR4	1.90692	7.85053e-09	5.36789e-07	1	protein_coding
KD	MRAP2	0.99479	8.00029e-09	5.44619e-07	0	protein_coding
KD	FBXL16	-1.12666	8.09264e-09	5.48489e-07	-1	protein_coding
KD	ESYT3	0.751632	8.45336e-09	5.70436e-07	0	protein_coding
KD	HSD17B10	0.698114	8.681e-09	5.8325e-07	0	protein_coding
KD	MRAS	0.811076	8.76497e-09	5.86342e-07	0	protein_coding
KD	SMOC2	1.08997	8.96092e-09	5.96867e-07	1	protein_coding
KD	GSKIP	-0.7126	9.35988e-09	6.19087e-07	0	protein_coding
KD	ERVH48-1	-1.41931	9.38445e-09	6.19087e-07	-1	lncRNA
KD	PGM2L1	-0.671337	9.41471e-09	6.19087e-07	0	protein_coding
KD	LRRC58	-0.671041	9.46763e-09	6.19929e-07	0	protein_coding
KD	LRRTM4	0.911938	9.70264e-09	6.32637e-07	0	protein_coding
KD	ZHX3	-1.06661	9.78249e-09	6.35163e-07	-1	protein_coding
KD	SLC16A9	0.94377	9.90904e-09	6.40688e-07	0	protein_coding
KD	DYNLL2	0.481147	1.00049e-08	6.44193e-07	0	protein_coding
KD	FOXB1	1.57642	1.00658e-08	6.45421e-07	1	protein_coding
KD	RPS8	-0.517469	1.01207e-08	6.46261e-07	0	protein_coding
KD	RPS6	-0.472738	1.02139e-08	6.48138e-07	0	protein_coding
KD	DES	-2.16069	1.02767e-08	6.48138e-07	-1	protein_coding
KD	SLC16A1	-0.632575	1.0291e-08	6.48138e-07	0	protein_coding
KD	LINC01090	-1.3009	1.03179e-08	6.48138e-07	-1	lncRNA
KD	TMEM54	-0.94074	1.07377e-08	6.7178e-07	0	protein_coding
KD	RPL3	-0.51543	1.09716e-08	6.83648e-07	0	protein_coding
KD	CDH6	1.71865	1.10433e-08	6.84204e-07	1	protein_coding
KD	PRSS8	-0.830633	1.10691e-08	6.84204e-07	0	protein_coding
KD	MYRF	-0.984443	1.11667e-08	6.87488e-07	0	protein_coding
KD	RPL23	-0.540622	1.1272e-08	6.91213e-07	0	protein_coding
KD	FOXJ1	-1.33684	1.16923e-08	7.14154e-07	-1	protein_coding
KD	RAB31	-0.625882	1.17537e-08	7.15077e-07	0	protein_coding
KD	USP46	-0.443527	1.19553e-08	7.24492e-07	0	protein_coding
KD	LPAR4	0.835953	1.23633e-08	7.46289e-07	0	protein_coding
KD	COQ3	-0.891383	1.28814e-08	7.72132e-07	0	protein_coding
KD	AL157944.1	2.29861	1.28913e-08	7.72132e-07	1	lncRNA
KD	THBS2	0.649712	1.30132e-08	7.7642e-07	0	protein_coding
KD	NR1I2	2.59246	1.31967e-08	7.84343e-07	1	protein_coding
KD	CMYA5	0.9463	1.34291e-08	7.95098e-07	0	protein_coding
KD	ARC	-0.994597	1.36071e-08	8.01226e-07	0	protein_coding
KD	KRT8	-0.453152	1.36363e-08	8.01226e-07	0	protein_coding
KD	ID1	0.777993	1.38149e-08	8.08645e-07	0	protein_coding
KD	CACNG4	0.854505	1.39282e-08	8.122e-07	0	protein_coding
KD	SLBP	-0.440492	1.41231e-08	8.17793e-07	0	protein_coding
KD	CDH9	2.59085	1.41689e-08	8.17793e-07	1	protein_coding
KD	TNRC6A	0.3667	1.42334e-08	8.17793e-07	0	protein_coding
KD	CORO2A	-0.657257	1.42616e-08	8.17793e-07	0	protein_coding
KD	FHL2	0.545788	1.43465e-08	8.17793e-07	0	protein_coding
KD	KLHDC7A	-0.880843	1.43528e-08	8.17793e-07	0	protein_coding
KD	PRKRIP1	0.487353	1.43946e-08	8.17793e-07	0	protein_coding
KD	TCHP	-0.984203	1.45449e-08	8.23303e-07	0	protein_coding
KD	BCL7A	0.537124	1.54776e-08	8.70986e-07	0	protein_coding
KD	RHOBTB1	0.585362	1.55313e-08	8.70986e-07	0	protein_coding
KD	GGT1	-0.923201	1.55563e-08	8.70986e-07	0	protein_coding
KD	GLIPR2	0.781932	1.5755e-08	8.78922e-07	0	protein_coding
KD	GJA5	-1.20047	1.60331e-08	8.91222e-07	-1	protein_coding
KD	TPM1	0.388193	1.62571e-08	8.97336e-07	0	protein_coding
KD	DEAF1	-0.680007	1.62592e-08	8.97336e-07	0	protein_coding
KD	RPL39L	-0.460993	1.6545e-08	9.09857e-07	0	protein_coding
KD	PHAX	-0.659355	1.66752e-08	9.13768e-07	0	protein_coding
KD	RPL37A	-0.557108	1.68615e-08	9.16576e-07	0	protein_coding
KD	TSPAN2	0.929693	1.69173e-08	9.16576e-07	0	protein_coding
KD	XK	1.08668	1.69353e-08	9.16576e-07	1	protein_coding
KD	RB1CC1	-0.663746	1.69934e-08	9.16576e-07	0	protein_coding
KD	RPL4	-0.413424	1.70231e-08	9.16576e-07	0	protein_coding
KD	UNC5C	1.07757	1.73014e-08	9.27065e-07	1	protein_coding
KD	ENTPD2	-1.67723	1.73379e-08	9.27065e-07	-1	protein_coding
KD	DSEL	-0.597237	1.75105e-08	9.33068e-07	0	protein_coding
KD	SYK	0.844224	1.79243e-08	9.51836e-07	0	protein_coding
KD	ACBD5	-0.767271	1.85143e-08	9.798e-07	0	protein_coding
KD	PLCL2	1.0973	1.87896e-08	9.90975e-07	1	protein_coding
KD	NPR1	-0.731933	1.90561e-08	1.00161e-06	0	protein_coding
KD	CDH8	1.00956	1.92147e-08	1.00493e-06	1	protein_coding
KD	GRM3	2.0477	1.92492e-08	1.00493e-06	1	protein_coding
KD	BNC2	0.497671	1.93818e-08	1.00549e-06	0	protein_coding
KD	RPL10A	-0.473981	1.94105e-08	1.00549e-06	0	protein_coding
KD	CEACAM19	1.40489	1.94552e-08	1.00549e-06	1	protein_coding
KD	FLRT2	0.863587	1.99138e-08	1.02576e-06	0	protein_coding
KD	HOXD10	-5.16131	2.01932e-08	1.0367e-06	-1	protein_coding
KD	THAP9-AS1	-0.756606	2.02789e-08	1.03765e-06	0	lncRNA
KD	CDC6	-0.488603	2.04142e-08	1.04112e-06	0	protein_coding
KD	COL9A1	0.843409	2.05642e-08	1.04153e-06	0	protein_coding
KD	DIXDC1	-0.541118	2.0617e-08	1.04153e-06	0	protein_coding
KD	ULK3	0.527483	2.06641e-08	1.04153e-06	0	protein_coding
KD	GRB10	0.411982	2.07489e-08	1.04153e-06	0	protein_coding
KD	RAP1B	-0.789072	2.07591e-08	1.04153e-06	0	protein_coding
KD	ZMAT3	-1.1346	2.10867e-08	1.05454e-06	-1	protein_coding
KD	HFM1	1.07417	2.16143e-08	1.07744e-06	1	protein_coding
KD	EIF2AK3	0.490837	2.23014e-08	1.10491e-06	0	protein_coding
KD	DMXL1	-0.464985	2.23084e-08	1.10491e-06	0	protein_coding
KD	TTL	-0.387272	2.29225e-08	1.1317e-06	0	protein_coding
KD	ZNF254	-0.666216	2.34105e-08	1.15211e-06	0	protein_coding
KD	SEC24B	-0.465192	2.38721e-08	1.1711e-06	0	protein_coding
KD	CCT4	-0.495104	2.4598e-08	1.20289e-06	0	protein_coding
KD	CYP4V2	0.969504	2.47302e-08	1.20554e-06	0	protein_coding
KD	SUN2	-1.08963	2.48372e-08	1.20695e-06	-1	protein_coding
KD	SEC63	-0.406366	2.54262e-08	1.2317e-06	0	protein_coding
KD	DMPK	1.00937	2.55629e-08	1.23313e-06	1	protein_coding
KD	PDPN	0.510718	2.56155e-08	1.23313e-06	0	protein_coding
KD	FAM20A	1.67559	2.57051e-08	1.2336e-06	1	protein_coding
KD	HIST1H3G	0.975164	2.58144e-08	1.23501e-06	0	protein_coding
KD	CYP2B6	-1.23509	2.61064e-08	1.24017e-06	-1	protein_coding
KD	PRAG1	0.551714	2.61117e-08	1.24017e-06	0	protein_coding
KD	EML2	-0.791146	2.6163e-08	1.24017e-06	0	protein_coding
KD	COL4A2	0.700386	2.67377e-08	1.26208e-06	0	protein_coding
KD	KCNN2	0.728949	2.67884e-08	1.26208e-06	0	protein_coding
KD	ZNF480	0.362458	2.70199e-08	1.26912e-06	0	protein_coding
KD	TMBIM1	-0.841313	2.71137e-08	1.26966e-06	0	protein_coding
KD	JAG1	0.646088	2.7356e-08	1.27714e-06	0	protein_coding
KD	CACNA1E	1.25653	2.75989e-08	1.2846e-06	1	protein_coding
KD	ZNF35	-0.556372	2.78026e-08	1.29019e-06	0	protein_coding
KD	RTP1	-0.981236	2.81399e-08	1.30194e-06	0	protein_coding
KD	SCUBE2	1.3317	2.83755e-08	1.30891e-06	1	protein_coding
KD	MAP7D1	-0.641693	2.99148e-08	1.37581e-06	0	protein_coding
KD	SLC1A1	-0.77049	3.0277e-08	1.38727e-06	0	protein_coding
KD	SMCR8	-0.379832	3.04672e-08	1.38727e-06	0	protein_coding
KD	RAC3	-0.424517	3.05034e-08	1.38727e-06	0	protein_coding
KD	TNC	-1.32854	3.05229e-08	1.38727e-06	-1	protein_coding
KD	RACK1	-0.471197	3.07384e-08	1.39296e-06	0	protein_coding
KD	LINC01108	-1.95259	3.09709e-08	1.39939e-06	-1	lncRNA
KD	C6orf223	-1.91753	3.12222e-08	1.4026e-06	-1	protein_coding
KD	GFPT2	0.360637	3.13023e-08	1.4026e-06	0	protein_coding
KD	API5	-0.394679	3.13554e-08	1.4026e-06	0	protein_coding
KD	RPS14	-0.566406	3.14048e-08	1.4026e-06	0	protein_coding
KD	TFE3	0.590258	3.16194e-08	1.40811e-06	0	protein_coding
KD	SOX3	1.40843	3.19348e-08	1.41579e-06	1	protein_coding
KD	PRKAA2	-0.59944	3.1975e-08	1.41579e-06	0	protein_coding
KD	RPL15	-0.428583	3.28331e-08	1.44963e-06	0	protein_coding
KD	SLITRK3	1.07346	3.30729e-08	1.45606e-06	1	protein_coding
KD	ZNF652	-0.585453	3.32983e-08	1.46126e-06	0	protein_coding
KD	ZNF470	0.604911	3.34241e-08	1.46126e-06	0	protein_coding
KD	PLEKHG2	0.439654	3.34747e-08	1.46126e-06	0	protein_coding
KD	RPS2	-0.666774	3.37892e-08	1.47083e-06	0	protein_coding
KD	B3GALT5	0.547935	3.40954e-08	1.47999e-06	0	protein_coding
KD	PAPOLA	-0.448557	3.47398e-08	1.50374e-06	0	protein_coding
KD	HLA-F	-1.51268	3.52335e-08	1.52085e-06	-1	protein_coding
KD	ARSE	-0.8582	3.55647e-08	1.52807e-06	0	protein_coding
KD	CACHD1	0.386184	3.55987e-08	1.52807e-06	0	protein_coding
KD	RASEF	-0.743154	3.59029e-08	1.53686e-06	0	protein_coding
KD	DUSP5	-1.02831	3.63466e-08	1.55156e-06	-1	protein_coding
KD	PDIA6	-0.342073	3.67972e-08	1.56459e-06	0	protein_coding
KD	SYNJ2	-0.381673	3.69203e-08	1.56459e-06	0	protein_coding
KD	KCNK5	-0.50958	3.69556e-08	1.56459e-06	0	protein_coding
KD	PLA2G7	0.863787	3.79717e-08	1.59979e-06	0	protein_coding
KD	AC102953.2	1.43175	3.79941e-08	1.59979e-06	1	lncRNA
KD	CD164	-0.57608	3.82235e-08	1.60508e-06	0	protein_coding
KD	CALB1	0.664411	3.85112e-08	1.61277e-06	0	protein_coding
KD	KDM7A	-0.608806	3.91377e-08	1.63458e-06	0	protein_coding
KD	ZNF649	0.362441	3.93804e-08	1.64028e-06	0	protein_coding
KD	LINC00261	-4.48747	3.96968e-08	1.64739e-06	-1	lncRNA
KD	CBR3	-1.19852	3.97642e-08	1.64739e-06	-1	protein_coding
KD	PRKAR2A	-0.421102	3.99101e-08	1.64901e-06	0	protein_coding
KD	TRIB1	0.36018	4.09843e-08	1.68888e-06	0	protein_coding
KD	PPAT	-0.538772	4.1749e-08	1.70831e-06	0	protein_coding
KD	CCNJ	-0.412146	4.17818e-08	1.70831e-06	0	protein_coding
KD	FBXO41	0.570142	4.17875e-08	1.70831e-06	0	protein_coding
KD	HMGA2	0.423797	4.22319e-08	1.72021e-06	0	protein_coding
KD	REXO1	0.599152	4.23012e-08	1.72021e-06	0	protein_coding
KD	ERBB3	0.386191	4.24725e-08	1.72265e-06	0	protein_coding
KD	HHLA1	-1.9774	4.29596e-08	1.73784e-06	-1	protein_coding
KD	SPATA31C1	2.24589	4.33653e-08	1.74967e-06	1	transcribed_unprocessed_pseudogene
KD	AGPAT3	-1.11595	4.42564e-08	1.78097e-06	-1	protein_coding
KD	PIP4K2A	-0.503915	4.45487e-08	1.78808e-06	0	protein_coding
KD	RPL31	-0.48928	4.50265e-08	1.80258e-06	0	protein_coding
KD	TNFAIP8L1	-0.966127	4.53602e-08	1.81124e-06	0	protein_coding
KD	DPP6	0.787602	4.56962e-08	1.81275e-06	0	protein_coding
KD	SLCO1A2	0.81221	4.57354e-08	1.81275e-06	0	protein_coding
KD	MTA2	-0.507442	4.57498e-08	1.81275e-06	0	protein_coding
KD	HTR7	1.10775	4.6271e-08	1.82871e-06	1	protein_coding
KD	ALDH7A1	0.324613	4.67475e-08	1.84009e-06	0	protein_coding
KD	PRICKLE3	-1.14901	4.68531e-08	1.84009e-06	-1	protein_coding
KD	SZT2	0.469656	4.69162e-08	1.84009e-06	0	protein_coding
KD	GATA4	-3.55584	4.79424e-08	1.87558e-06	-1	protein_coding
KD	RPS18	-0.583145	4.86753e-08	1.89944e-06	0	protein_coding
KD	BPGM	-0.654873	4.96847e-08	1.93395e-06	0	protein_coding
KD	EHD2	-1.11545	4.98999e-08	1.93521e-06	-1	protein_coding
KD	HOXD12	-4.07311	4.99676e-08	1.93521e-06	-1	protein_coding
KD	HOXD11	-4.05086	5.01045e-08	1.93566e-06	-1	protein_coding
KD	LINC01356	-2.11275	5.06365e-08	1.95134e-06	-1	lncRNA
KD	BMPR1A	-0.498932	5.08906e-08	1.95625e-06	0	protein_coding
KD	SHMT2	-0.576456	5.19215e-08	1.99093e-06	0	protein_coding
KD	AREL1	0.552624	5.45308e-08	2.0858e-06	0	protein_coding
KD	AC027288.1	-1.16424	5.46709e-08	2.086e-06	-1	lncRNA
KD	RASA3	-0.460984	5.50376e-08	2.09482e-06	0	protein_coding
KD	DEF6	-0.927267	5.62388e-08	2.13528e-06	0	protein_coding
KD	COQ7	0.528875	5.68246e-08	2.15223e-06	0	protein_coding
KD	VEGFA	-0.776884	5.74777e-08	2.16884e-06	0	protein_coding
KD	DHRS3	0.692515	5.75438e-08	2.16884e-06	0	protein_coding
KD	CTSK	-0.84226	5.80418e-08	2.18229e-06	0	protein_coding
KD	TNFRSF11A	0.745195	5.82204e-08	2.18369e-06	0	protein_coding
KD	PIK3AP1	-1.19105	5.9322e-08	2.21962e-06	-1	protein_coding
KD	SERPINB6	-0.503646	5.96443e-08	2.22629e-06	0	protein_coding
KD	PLP2	-1.66914	5.98685e-08	2.22927e-06	-1	protein_coding
KD	RHOQ	-0.578492	6.14861e-08	2.27913e-06	0	protein_coding
KD	TFDP2	0.384317	6.15023e-08	2.27913e-06	0	protein_coding
KD	GUCY1A2	1.5978	6.18039e-08	2.28482e-06	1	protein_coding
KD	TNFRSF10A	-0.526293	6.19531e-08	2.28487e-06	0	protein_coding
KD	AMER2	1.5143	6.32061e-08	2.32358e-06	1	protein_coding
KD	PLPP3	0.571026	6.33033e-08	2.32358e-06	0	protein_coding
KD	AC022140.1	-0.922175	6.48686e-08	2.37539e-06	0	lncRNA
KD	CCDC102A	0.77602	6.90919e-08	2.52406e-06	0	protein_coding
KD	JAM2	0.735969	6.92986e-08	2.52564e-06	0	protein_coding
KD	PCYT1A	-0.669979	7.05715e-08	2.56598e-06	0	protein_coding
KD	UBE2N	-0.62004	7.28553e-08	2.63803e-06	0	protein_coding
KD	ITGB8	1.15079	7.28946e-08	2.63803e-06	1	protein_coding
KD	IRF2BP2	0.608241	7.33294e-08	2.64757e-06	0	protein_coding
KD	MT-CYB	0.705258	7.36706e-08	2.65369e-06	0	protein_coding
KD	EVPL	-1.82732	7.64249e-08	2.74395e-06	-1	protein_coding
KD	BLMH	-0.36709	7.65315e-08	2.74395e-06	0	protein_coding
KD	TSEN15	-0.643421	7.72606e-08	2.76368e-06	0	protein_coding
KD	SGPL1	0.384834	7.74615e-08	2.76446e-06	0	protein_coding
KD	BOK	-0.54652	7.91471e-08	2.81811e-06	0	protein_coding
KD	SOCS2	0.641387	7.96029e-08	2.82782e-06	0	protein_coding
KD	LUZP2	1.50079	8.00107e-08	2.83218e-06	1	protein_coding
KD	PTGES	-1.22707	8.00919e-08	2.83218e-06	-1	protein_coding
KD	HIST1H4H	1.09729	8.04171e-08	2.83718e-06	1	protein_coding
KD	DICER1	-0.536627	8.09964e-08	2.8453e-06	0	protein_coding
KD	TOX2	-0.958613	8.10155e-08	2.8453e-06	0	protein_coding
KD	AFF2	0.532824	8.12435e-08	2.84684e-06	0	protein_coding
KD	HENMT1	0.783264	8.23046e-08	2.8775e-06	0	protein_coding
KD	TNNT1	-1.15508	8.29703e-08	2.89422e-06	-1	protein_coding
KD	LGALS3BP	-0.568172	8.33709e-08	2.90164e-06	0	protein_coding
KD	HPGD	1.74035	8.37747e-08	2.90915e-06	1	protein_coding
KD	CACNA1G	0.623656	8.40614e-08	2.91256e-06	0	protein_coding
KD	NMNAT2	-0.727679	8.51093e-08	2.94227e-06	0	protein_coding
KD	NHSL2	-0.522889	8.57292e-08	2.95203e-06	0	protein_coding
KD	HMGN4	-0.480342	8.57736e-08	2.95203e-06	0	protein_coding
KD	PXN	-0.620026	8.70662e-08	2.98688e-06	0	protein_coding
KD	RPL18	-0.428501	8.7173e-08	2.98688e-06	0	protein_coding
KD	DAAM1	0.420145	8.74254e-08	2.9889e-06	0	protein_coding
KD	LRRN2	-1.00247	8.91535e-08	3.03355e-06	-1	protein_coding
KD	GPR176	0.493047	8.92853e-08	3.03355e-06	0	protein_coding
KD	EEF2	-0.455346	8.93201e-08	3.03355e-06	0	protein_coding
KD	TNNC1	-1.95502	8.99612e-08	3.04862e-06	-1	protein_coding
KD	RAPGEF3	-1.27527	9.11886e-08	3.08345e-06	-1	protein_coding
KD	WIZ	0.429327	9.15963e-08	3.09009e-06	0	protein_coding
KD	SPINDOC	-0.390066	9.17847e-08	3.09009e-06	0	protein_coding
KD	SNRK-AS1	1.71388	9.23088e-08	3.10097e-06	1	lncRNA
KD	ZNF678	-0.535548	9.32205e-08	3.12481e-06	0	protein_coding
KD	PTPRT	1.12326	9.50662e-08	3.17733e-06	1	protein_coding
KD	ZNF682	0.650057	9.51985e-08	3.17733e-06	0	protein_coding
KD	PHF3	-0.511964	9.68648e-08	3.22598e-06	0	protein_coding
KD	NAT9	0.56534	9.75168e-08	3.22901e-06	0	protein_coding
KD	UBL4A	-0.492734	9.79289e-08	3.22901e-06	0	protein_coding
KD	LIX1L	-1.52316	9.79618e-08	3.22901e-06	-1	protein_coding
KD	TNFAIP6	2.41356	9.79712e-08	3.22901e-06	1	protein_coding
KD	PRNP	-0.568426	9.80006e-08	3.22901e-06	0	protein_coding
KD	ADCY8	1.095	9.92223e-08	3.25834e-06	1	protein_coding
KD	PALD1	-0.354511	9.93128e-08	3.25834e-06	0	protein_coding
KD	ENPP2	1.24403	1.0108e-07	3.30929e-06	1	protein_coding
KD	STAC	0.590506	1.08094e-07	3.52e-06	0	protein_coding
KD	CMPK1	-0.445079	1.08179e-07	3.52e-06	0	protein_coding
KD	SOX10	-1.4772	1.08199e-07	3.52e-06	-1	protein_coding
KD	RTL5	-1.18258	1.09339e-07	3.54684e-06	-1	protein_coding
KD	CARD10	-0.609643	1.09483e-07	3.54684e-06	0	protein_coding
KD	HOXD9	-4.6668	1.10359e-07	3.56773e-06	-1	protein_coding
KD	ZNF93	0.333632	1.1234e-07	3.6195e-06	0	protein_coding
KD	SLC48A1	-0.783316	1.12429e-07	3.6195e-06	0	protein_coding
KD	MTRR	-0.533106	1.12937e-07	3.62831e-06	0	protein_coding
KD	GADD45B	-0.811215	1.13354e-07	3.63415e-06	0	protein_coding
KD	EML1	0.374589	1.13607e-07	3.63473e-06	0	protein_coding
KD	FBXL5	0.538365	1.1429e-07	3.64902e-06	0	protein_coding
KD	LEFTY2	-2.23122	1.15443e-07	3.67824e-06	-1	protein_coding
KD	PALM2-AKAP2	0.320272	1.17989e-07	3.74516e-06	0	protein_coding
KD	ZNF425	0.676744	1.18028e-07	3.74516e-06	0	protein_coding
KD	SUCLG2-AS1	0.801321	1.18635e-07	3.75243e-06	0	lncRNA
KD	NCOA4	-0.411236	1.18873e-07	3.75243e-06	0	protein_coding
KD	IRX2	0.949738	1.18986e-07	3.75243e-06	0	protein_coding
KD	OGA	0.34051	1.19691e-07	3.76696e-06	0	protein_coding
KD	TNFRSF21	0.34392	1.2075e-07	3.79257e-06	0	protein_coding
KD	DOCK4	-0.426867	1.21742e-07	3.81278e-06	0	protein_coding
KD	DDR1	0.338529	1.21887e-07	3.81278e-06	0	protein_coding
KD	AMIGO2	-0.797013	1.22592e-07	3.82527e-06	0	protein_coding
KD	DBN1	0.382405	1.22925e-07	3.82527e-06	0	protein_coding
KD	B3GALT5-AS1	0.654468	1.23028e-07	3.82527e-06	0	lncRNA
KD	CTNNA3	1.41042	1.23962e-07	3.84306e-06	1	protein_coding
KD	TIMM8A	-0.5686	1.24098e-07	3.84306e-06	0	protein_coding
KD	NEXN	0.73356	1.25128e-07	3.86722e-06	0	protein_coding
KD	APOBEC3B	-1.87743	1.25568e-07	3.87305e-06	-1	protein_coding
KD	ZNF431	0.374255	1.26364e-07	3.88929e-06	0	protein_coding
KD	RPS17	-0.747298	1.26598e-07	3.88929e-06	0	protein_coding
KD	HAND1	-6.00836	1.27664e-07	3.91427e-06	-1	protein_coding
KD	TRMT1L	-0.471402	1.31998e-07	4.03781e-06	0	protein_coding
KD	RASGRF2	0.540629	1.32216e-07	4.03781e-06	0	protein_coding
KD	LRRFIP1	-0.391591	1.33848e-07	4.0796e-06	0	protein_coding
KD	ZNF660	0.64122	1.35075e-07	4.10887e-06	0	protein_coding
KD	LDB2	-0.55647	1.36039e-07	4.13008e-06	0	protein_coding
KD	SMG6	0.33847	1.37437e-07	4.16054e-06	0	protein_coding
KD	AC021092.1	0.668125	1.37581e-07	4.16054e-06	0	lncRNA
KD	MICALL1	-0.400885	1.38156e-07	4.16977e-06	0	protein_coding
KD	DGKK	-1.16161	1.40921e-07	4.24494e-06	-1	protein_coding
KD	ADPRHL1	0.899623	1.4168e-07	4.2595e-06	0	protein_coding
KD	LINC01089	0.471088	1.42635e-07	4.27275e-06	0	lncRNA
KD	DMWD	0.599388	1.42674e-07	4.27275e-06	0	protein_coding
KD	MEX3A	0.362487	1.43181e-07	4.27712e-06	0	protein_coding
KD	LIN7C	-0.574778	1.43373e-07	4.27712e-06	0	protein_coding
KD	LHX5	1.17944	1.43698e-07	4.27856e-06	1	protein_coding
KD	MAML3	-0.84009	1.45118e-07	4.31252e-06	0	protein_coding
KD	PIPOX	-0.68537	1.51185e-07	4.48419e-06	0	protein_coding
KD	ZNF397	0.360335	1.52926e-07	4.52715e-06	0	protein_coding
KD	TRIM2	0.416646	1.55185e-07	4.58524e-06	0	protein_coding
KD	PLEKHA5	0.332392	1.55816e-07	4.59508e-06	0	protein_coding
KD	AC009055.2	-0.491993	1.56943e-07	4.6195e-06	0	lncRNA
KD	HPCAL4	-2.68587	1.58958e-07	4.6662e-06	-1	protein_coding
KD	DDIT4	-1.41748	1.59133e-07	4.6662e-06	-1	protein_coding
KD	ZSWIM5	1.02185	1.6006e-07	4.67364e-06	1	protein_coding
KD	SNCG	-1.19176	1.60064e-07	4.67364e-06	-1	protein_coding
KD	WDR76	-0.611917	1.60294e-07	4.67364e-06	0	protein_coding
KD	CASC4	-0.49897	1.60598e-07	4.67367e-06	0	protein_coding
KD	RPS3	-0.691035	1.647e-07	4.78405e-06	0	protein_coding
KD	C1QL1	-1.10805	1.65534e-07	4.79539e-06	-1	protein_coding
KD	PRDX5	-0.308924	1.65711e-07	4.79539e-06	0	protein_coding
KD	HIST1H3E	1.50564	1.6744e-07	4.83636e-06	1	protein_coding
KD	TALDO1	-0.299237	1.67943e-07	4.84184e-06	0	protein_coding
KD	TTC39A	-1.08442	1.68319e-07	4.84364e-06	-1	protein_coding
KD	SOX21	2.37232	1.70227e-07	4.88943e-06	1	protein_coding
KD	SIRPA	0.516725	1.73536e-07	4.97376e-06	0	protein_coding
KD	SPTY2D1	-0.488224	1.73806e-07	4.97376e-06	0	protein_coding
KD	PIK3R1	-0.641239	1.74212e-07	4.97614e-06	0	protein_coding
KD	FRY	0.693995	1.74903e-07	4.98151e-06	0	protein_coding
KD	HEYL	-1.0881	1.75044e-07	4.98151e-06	-1	protein_coding
KD	SPON1	0.502817	1.75726e-07	4.99171e-06	0	protein_coding
KD	KCTD15	0.434145	1.77377e-07	5.02626e-06	0	protein_coding
KD	HEXD	0.813181	1.7761e-07	5.02626e-06	0	protein_coding
KD	EXOC5	-0.433027	1.77918e-07	5.02626e-06	0	protein_coding
KD	PPP2R2A	-0.342049	1.81105e-07	5.10696e-06	0	protein_coding
KD	DOK4	-0.472518	1.82577e-07	5.13908e-06	0	protein_coding
KD	VSNL1	-0.75267	1.83888e-07	5.16658e-06	0	protein_coding
KD	CLIP2	-0.46383	1.84694e-07	5.17982e-06	0	protein_coding
KD	SLC16A2	0.330446	1.86928e-07	5.23211e-06	0	protein_coding
KD	IKZF5	-0.50176	1.87236e-07	5.23211e-06	0	protein_coding
KD	TMEM131L	0.35414	1.92313e-07	5.35599e-06	0	protein_coding
KD	ACO1	-0.364472	1.92362e-07	5.35599e-06	0	protein_coding
KD	AC010615.2	0.49199	1.93454e-07	5.3767e-06	0	lncRNA
KD	AC005674.2	0.764602	1.98765e-07	5.51439e-06	0	lncRNA
KD	CARNMT1	-0.570884	2.0189e-07	5.59104e-06	0	protein_coding
KD	MKRN1	0.405684	2.03815e-07	5.63425e-06	0	protein_coding
KD	COL21A1	0.782906	2.04571e-07	5.64506e-06	0	protein_coding
KD	STXBP5L	0.718167	2.05285e-07	5.65468e-06	0	protein_coding
KD	CDKN3	-0.48461	2.09759e-07	5.76762e-06	0	protein_coding
KD	SATB1-AS1	0.838934	2.11031e-07	5.7923e-06	0	lncRNA
KD	C11orf95	0.692971	2.12261e-07	5.81573e-06	0	protein_coding
KD	SETD6	0.369931	2.1347e-07	5.82925e-06	0	protein_coding
KD	DNAJC3	-0.561267	2.13509e-07	5.82925e-06	0	protein_coding
KD	HIST1H2AG	0.995506	2.13954e-07	5.83108e-06	0	protein_coding
KD	ZNF276	0.710922	2.14759e-07	5.8342e-06	0	protein_coding
KD	SLC7A1	-0.318404	2.1502e-07	5.8342e-06	0	protein_coding
KD	TNFRSF1A	-0.663903	2.152e-07	5.8342e-06	0	protein_coding
KD	SERBP1	-0.342303	2.16781e-07	5.86676e-06	0	protein_coding
KD	SEPHS2	-0.332331	2.17333e-07	5.87141e-06	0	protein_coding
KD	COL26A1	-0.511257	2.18809e-07	5.90097e-06	0	protein_coding
KD	FBXL7	0.731241	2.21162e-07	5.95405e-06	0	protein_coding
KD	AC092683.1	1.74666	2.21876e-07	5.96287e-06	1	lncRNA
KD	FGFRL1	-0.520766	2.22365e-07	5.96565e-06	0	protein_coding
KD	HEXIM1	-0.389954	2.23738e-07	5.98893e-06	0	protein_coding
KD	ZBED3	0.79305	2.24169e-07	5.98893e-06	0	protein_coding
KD	SPATA31C2	1.7749	2.25009e-07	5.98893e-06	1	unprocessed_pseudogene
KD	LOX	1.24933	2.25052e-07	5.98893e-06	1	protein_coding
KD	SLC7A6	-0.758909	2.25171e-07	5.98893e-06	0	protein_coding
KD	MYO7A	-1.08349	2.25732e-07	5.99353e-06	-1	protein_coding
KD	ACSS1	-1.07389	2.26571e-07	6.0055e-06	-1	protein_coding
KD	SLC16A10	0.771149	2.28618e-07	6.0421e-06	0	protein_coding
KD	PDE3A	1.11587	2.28734e-07	6.0421e-06	1	protein_coding
KD	KIF13A	0.333491	2.31127e-07	6.0949e-06	0	protein_coding
KD	FBXO45	-0.575215	2.31644e-07	6.09812e-06	0	protein_coding
KD	SLC7A5	-0.886164	2.32345e-07	6.10617e-06	0	protein_coding
KD	PDLIM7	0.422501	2.32913e-07	6.11071e-06	0	protein_coding
KD	EIF4B	-0.367617	2.33409e-07	6.11333e-06	0	protein_coding
KD	SNTG1	1.56222	2.34852e-07	6.13297e-06	1	protein_coding
KD	SIGMAR1	-0.460785	2.34952e-07	6.13297e-06	0	protein_coding
KD	CRYBG1	-0.398869	2.35434e-07	6.13518e-06	0	protein_coding
KD	QRICH2	0.613461	2.36392e-07	6.14977e-06	0	protein_coding
KD	MBOAT7	-0.382815	2.37722e-07	6.17397e-06	0	protein_coding
KD	EIF4G1	-0.297094	2.40979e-07	6.24564e-06	0	protein_coding
KD	SMG9	0.620518	2.41289e-07	6.24564e-06	0	protein_coding
KD	HSPA12A	-0.775122	2.44502e-07	6.31742e-06	0	protein_coding
KD	HOXA13	-2.75599	2.45107e-07	6.31742e-06	-1	protein_coding
KD	STIM1	-0.730329	2.45289e-07	6.31742e-06	0	protein_coding
KD	ZNF646	0.368673	2.45778e-07	6.31949e-06	0	protein_coding
KD	NDUFAF7	0.418227	2.46747e-07	6.33386e-06	0	protein_coding
KD	ZNF582	0.93827	2.48524e-07	6.3689e-06	0	protein_coding
KD	RAMAC	-0.493703	2.51934e-07	6.44117e-06	0	protein_coding
KD	ELAVL4	1.78901	2.52178e-07	6.44117e-06	1	protein_coding
KD	CNTN1	0.882391	2.52866e-07	6.44808e-06	0	protein_coding
KD	RPL29	-0.494968	2.54212e-07	6.46199e-06	0	protein_coding
KD	AC100868.1	-1.92732	2.54248e-07	6.46199e-06	-1	protein_coding
KD	AL135999.1	1.64428	2.54738e-07	6.46381e-06	1	lncRNA
KD	NSF	-0.450892	2.57979e-07	6.53415e-06	0	protein_coding
KD	KCNK12	1.6983	2.58355e-07	6.53415e-06	1	protein_coding
KD	HAS2	-0.608073	2.58955e-07	6.53861e-06	0	protein_coding
KD	ZNF33B	0.408234	2.5972e-07	6.54724e-06	0	protein_coding
KD	LRP2	1.35457	2.61154e-07	6.57265e-06	1	protein_coding
KD	PAPLN	1.05255	2.61805e-07	6.57834e-06	1	protein_coding
KD	RHNO1	-0.418424	2.63495e-07	6.59776e-06	0	protein_coding
KD	CD74	-0.746259	2.63645e-07	6.59776e-06	0	protein_coding
KD	RPL35	-0.486514	2.63859e-07	6.59776e-06	0	protein_coding
KD	CEND1	1.15601	2.65708e-07	6.63326e-06	1	protein_coding
KD	CIB2	-0.407831	2.67902e-07	6.66067e-06	0	protein_coding
KD	LRRC37A3	1.01463	2.6796e-07	6.66067e-06	1	protein_coding
KD	PMP22	-1.21755	2.68099e-07	6.66067e-06	-1	protein_coding
KD	CCBE1	-0.82885	2.73772e-07	6.79068e-06	0	protein_coding
KD	HOOK3	-0.575905	2.75788e-07	6.82972e-06	0	protein_coding
KD	ATRN	-0.420576	2.7739e-07	6.8584e-06	0	protein_coding
KD	NCAPG	-0.387973	2.78554e-07	6.87618e-06	0	protein_coding
KD	MICAL1	0.36871	2.79712e-07	6.89375e-06	0	protein_coding
KD	CACNA1B	0.62013	2.81087e-07	6.91662e-06	0	protein_coding
KD	KHK	-0.894146	2.83302e-07	6.96004e-06	0	protein_coding
KD	YARS	-0.293582	2.84276e-07	6.9729e-06	0	protein_coding
KD	CLDN4	-1.21611	2.85257e-07	6.97777e-06	-1	protein_coding
KD	AP001062.1	1.22279	2.85378e-07	6.97777e-06	1	lncRNA
KD	TMEM169	0.845726	2.89928e-07	7.07783e-06	0	protein_coding
KD	HSPA1A	-0.670137	2.95203e-07	7.19522e-06	0	protein_coding
KD	RPL36	-0.555343	2.96761e-07	7.22181e-06	0	protein_coding
KD	SSH2	-0.472357	2.98868e-07	7.26165e-06	0	protein_coding
KD	ANGPTL4	-1.35859	3.0078e-07	7.29664e-06	-1	protein_coding
KD	SH3BP4	0.397218	3.0354e-07	7.35204e-06	0	protein_coding
KD	TMEM63A	-0.558774	3.05035e-07	7.36618e-06	0	protein_coding
KD	NCDN	0.430239	3.05108e-07	7.36618e-06	0	protein_coding
KD	MAPK8IP1	0.387936	3.05576e-07	7.36618e-06	0	protein_coding
KD	PHF1	0.480773	3.06031e-07	7.36618e-06	0	protein_coding
KD	CBLC	-0.82891	3.11884e-07	7.4954e-06	0	protein_coding
KD	ZNF430	0.515066	3.14154e-07	7.53824e-06	0	protein_coding
KD	RBM26	-0.30607	3.17216e-07	7.5999e-06	0	protein_coding
KD	SLC16A14	0.741981	3.18142e-07	7.61029e-06	0	protein_coding
KD	RPL38	-0.499505	3.19584e-07	7.63297e-06	0	protein_coding
KD	DSP	-0.444735	3.24709e-07	7.74341e-06	0	protein_coding
KD	CCDC61	-0.708536	3.25838e-07	7.75837e-06	0	protein_coding
KD	COPS7A	-0.455732	3.26784e-07	7.76891e-06	0	protein_coding
KD	DOK6	0.834383	3.28653e-07	7.80135e-06	0	protein_coding
KD	AC019155.2	-0.992093	3.31728e-07	7.86227e-06	0	lncRNA
KD	MED1	-0.389853	3.34625e-07	7.91879e-06	0	protein_coding
KD	ST6GALNAC5	0.930644	3.35334e-07	7.92343e-06	0	protein_coding
KD	VCAN	0.425556	3.37762e-07	7.9686e-06	0	protein_coding
KD	BEND3	0.337304	3.38591e-07	7.97598e-06	0	protein_coding
KD	HLA-C	-0.389783	3.45894e-07	8.13562e-06	0	protein_coding
KD	FAM155B	0.583252	3.46907e-07	8.14704e-06	0	protein_coding
KD	SPN	-1.49663	3.47557e-07	8.14993e-06	-1	protein_coding
KD	FAT3	-0.484483	3.49266e-07	8.17156e-06	0	protein_coding
KD	ITGA5	-0.741121	3.49537e-07	8.17156e-06	0	protein_coding
KD	MAOA	-0.836408	3.50285e-07	8.17667e-06	0	protein_coding
KD	CFLAR	0.995007	3.53807e-07	8.24642e-06	0	protein_coding
KD	ICK	-0.399388	3.55374e-07	8.25689e-06	0	protein_coding
KD	HLA-B	-0.650361	3.55739e-07	8.25689e-06	0	protein_coding
KD	ZNF24	-0.314842	3.55859e-07	8.25689e-06	0	protein_coding
KD	FAM13B	0.423978	3.56454e-07	8.25829e-06	0	protein_coding
KD	KLHL13	-0.688653	3.65004e-07	8.42756e-06	0	protein_coding
KD	BX322639.1	0.659323	3.65082e-07	8.42756e-06	0	transcribed_unprocessed_pseudogene
KD	UST	-0.394861	3.65396e-07	8.42756e-06	0	protein_coding
KD	MVB12A	-0.513869	3.71297e-07	8.55091e-06	0	protein_coding
KD	RPL9	-0.521848	3.7274e-07	8.55999e-06	0	protein_coding
KD	EN1	-2.48273	3.72799e-07	8.55999e-06	-1	protein_coding
KD	RCOR2	0.352082	3.73519e-07	8.56377e-06	0	protein_coding
KD	HES2	-1.05636	3.75865e-07	8.6048e-06	-1	protein_coding
KD	HS6ST2	0.492947	3.76462e-07	8.60571e-06	0	protein_coding
KD	KIF3C	0.416164	3.79091e-07	8.65301e-06	0	protein_coding
KD	SMIM10L2A	0.820107	3.8052e-07	8.67284e-06	0	protein_coding
KD	CRTC1	0.51672	3.84075e-07	8.74097e-06	0	protein_coding
KD	FRAT2	0.406157	3.87016e-07	8.79495e-06	0	protein_coding
KD	ZNF439	1.27816	3.87625e-07	8.79584e-06	1	protein_coding
KD	CASC9	1.49802	3.92838e-07	8.90106e-06	1	lncRNA
KD	AP000662.1	1.09811	3.96368e-07	8.9679e-06	1	lncRNA
KD	LHFPL4	0.42975	3.99275e-07	9.01791e-06	0	protein_coding
KD	LINGO1	0.482902	4.01116e-07	9.01791e-06	0	protein_coding
KD	BAZ2A	0.438574	4.01178e-07	9.01791e-06	0	protein_coding
KD	FBLIM1	0.321932	4.01629e-07	9.01791e-06	0	protein_coding
KD	TMEM64	0.490025	4.01789e-07	9.01791e-06	0	protein_coding
KD	HS6ST3	1.15321	4.0208e-07	9.01791e-06	1	protein_coding
KD	SLMAP	-0.362481	4.04274e-07	9.05399e-06	0	protein_coding
KD	ZIC3	0.768155	4.05724e-07	9.0686e-06	0	protein_coding
KD	SEC13	-0.382617	4.061e-07	9.0686e-06	0	protein_coding
KD	NRG3	0.674676	4.07313e-07	9.08255e-06	0	protein_coding
KD	BZW1	-0.355545	4.11059e-07	9.15287e-06	0	protein_coding
KD	TAF1C	0.36566	4.16137e-07	9.25261e-06	0	protein_coding
KD	CTNND2	0.794885	4.18176e-07	9.28459e-06	0	protein_coding
KD	TBC1D17	0.512533	4.19238e-07	9.29482e-06	0	protein_coding
KD	MCHR1	-1.94101	4.19928e-07	9.29677e-06	-1	protein_coding
KD	AK4	-0.415031	4.21076e-07	9.30886e-06	0	protein_coding
KD	AC115284.4	1.65156	4.2385e-07	9.35099e-06	1	lncRNA
KD	EGLN3	0.634614	4.24192e-07	9.35099e-06	0	protein_coding
KD	KIF5B	-0.293849	4.26984e-07	9.39912e-06	0	protein_coding
KD	RPL13	-0.364006	4.29783e-07	9.44728e-06	0	protein_coding
KD	MPZL1	-0.361303	4.30429e-07	9.44804e-06	0	protein_coding
KD	MEIOC	-1.24111	4.33207e-07	9.49553e-06	-1	protein_coding
KD	FAM210A	-0.630573	4.43217e-07	9.70117e-06	0	protein_coding
KD	RPL7A	-0.39379	4.48054e-07	9.78324e-06	0	protein_coding
KD	SYNGR2	-0.412675	4.48232e-07	9.78324e-06	0	protein_coding
KD	LRRC4B	-1.40855	4.51203e-07	9.83419e-06	-1	protein_coding
KD	TRMT61A	0.644724	4.53091e-07	9.85166e-06	0	protein_coding
KD	MSRB1	-0.428567	4.53744e-07	9.85166e-06	0	protein_coding
KD	GINS3	0.575515	4.53917e-07	9.85166e-06	0	protein_coding
KD	C1QTNF6	-0.95207	4.55711e-07	9.87672e-06	0	protein_coding
KD	ZNF84	0.470513	4.59127e-07	9.92944e-06	0	protein_coding
KD	MXD1	1.05935	4.59429e-07	9.92944e-06	1	protein_coding
KD	MT-CO3	0.492815	4.61771e-07	9.96613e-06	0	protein_coding
KD	S100A11	-1.15425	4.6495e-07	1.00207e-05	-1	protein_coding
KD	ZDHHC2	-0.559105	4.6583e-07	1.00257e-05	0	protein_coding
KD	ZNF471	0.884687	4.66602e-07	1.00284e-05	0	protein_coding
KD	MAMDC4	0.900541	4.76018e-07	1.02032e-05	0	protein_coding
KD	AC107464.1	1.63703	4.76057e-07	1.02032e-05	1	lncRNA
KD	PLA2G2A	-1.6231	4.78947e-07	1.02509e-05	-1	protein_coding
KD	NOTCH3	0.379656	4.81421e-07	1.0284e-05	0	protein_coding
KD	CENPP	0.429665	4.81824e-07	1.0284e-05	0	protein_coding
KD	MIGA2	0.475845	4.82826e-07	1.02912e-05	0	protein_coding
KD	ERMAP	0.892875	4.86619e-07	1.03577e-05	0	protein_coding
KD	URI1	-0.295654	4.94323e-07	1.05073e-05	0	protein_coding
KD	MSL1	0.440517	5.00479e-07	1.06183e-05	0	protein_coding
KD	MSC	1.4175	5.01307e-07	1.06183e-05	1	protein_coding
KD	CASK	-0.315373	5.01609e-07	1.06183e-05	0	protein_coding
KD	C1orf21	0.439137	5.03794e-07	1.065e-05	0	protein_coding
KD	ZNF10	0.621376	5.14781e-07	1.08616e-05	0	protein_coding
KD	RYR2	0.376712	5.15211e-07	1.08616e-05	0	protein_coding
KD	ADGRA2	-0.929641	5.16788e-07	1.08728e-05	0	protein_coding
KD	PLAUR	-0.744589	5.17149e-07	1.08728e-05	0	protein_coding
KD	ANK2	0.278107	5.25974e-07	1.10433e-05	0	protein_coding
KD	JUP	0.389782	5.32633e-07	1.11679e-05	0	protein_coding
KD	PRKAG1	-0.413802	5.39285e-07	1.12921e-05	0	protein_coding
KD	MAZ	0.331069	5.44205e-07	1.13797e-05	0	protein_coding
KD	GMPPA	-0.46352	5.45696e-07	1.13955e-05	0	protein_coding
KD	ZNFX1	-0.393572	5.51499e-07	1.15011e-05	0	protein_coding
KD	AC006538.1	0.923495	5.56002e-07	1.15794e-05	0	lncRNA
KD	TRAK2	-0.372141	5.58549e-07	1.16009e-05	0	protein_coding
KD	CYB5R3	0.350896	5.5884e-07	1.16009e-05	0	protein_coding
KD	TES	-0.41942	5.59288e-07	1.16009e-05	0	protein_coding
KD	UBE2H	0.319232	5.615e-07	1.16287e-05	0	protein_coding
KD	PCLO	0.631946	5.62133e-07	1.16287e-05	0	protein_coding
KD	TENM1	0.857064	5.64083e-07	1.16534e-05	0	protein_coding
KD	ANKS1A	-0.332313	5.69407e-07	1.17477e-05	0	protein_coding
KD	PYGM	-0.698311	5.70867e-07	1.17622e-05	0	protein_coding
KD	GADD45G	1.47427	5.76149e-07	1.18552e-05	1	protein_coding
KD	B4GAT1	-0.480533	5.7897e-07	1.18823e-05	0	protein_coding
KD	ARAP1	-0.36286	5.79003e-07	1.18823e-05	0	protein_coding
KD	SET	0.2758	5.8215e-07	1.1931e-05	0	protein_coding
KD	SALL4	0.326113	5.86174e-07	1.19975e-05	0	protein_coding
KD	SALL3	0.536021	5.88563e-07	1.20305e-05	0	protein_coding
KD	DPYSL5	0.419262	5.89575e-07	1.20353e-05	0	protein_coding
KD	CEBPZOS	0.525366	5.95016e-07	1.21303e-05	0	protein_coding
KD	KIFC1	-0.311405	6.08312e-07	1.2385e-05	0	protein_coding
KD	COL7A1	1.18687	6.10256e-07	1.24083e-05	1	protein_coding
KD	S100A16	-1.43185	6.1177e-07	1.24227e-05	-1	protein_coding
KD	AHCYL1	-0.304128	6.21801e-07	1.26098e-05	0	protein_coding
KD	SIAH2	-0.69892	6.23668e-07	1.26308e-05	0	protein_coding
KD	ZNF488	0.473416	6.25535e-07	1.26308e-05	0	protein_coding
KD	RFLNB	0.375508	6.25706e-07	1.26308e-05	0	protein_coding
KD	DAZL	2.15321	6.26107e-07	1.26308e-05	1	protein_coding
KD	CBFB	-0.666055	6.2809e-07	1.26543e-05	0	protein_coding
KD	PREX1	-0.668076	6.31217e-07	1.27008e-05	0	protein_coding
KD	CIDEB	1.6579	6.32892e-07	1.27179e-05	1	protein_coding
KD	SSR1	-0.38606	6.38056e-07	1.2805e-05	0	protein_coding
KD	ZNF560	0.596433	6.40118e-07	1.28298e-05	0	protein_coding
KD	PTPRU	-0.396352	6.41718e-07	1.28452e-05	0	protein_coding
KD	CCDC106	-0.532903	6.44193e-07	1.2878e-05	0	protein_coding
KD	GIPC3	-1.608	6.46609e-07	1.29096e-05	-1	protein_coding
KD	AP002954.2	2.71173	6.4896e-07	1.29394e-05	1	lncRNA
KD	TRIM39	0.417816	6.49774e-07	1.29394e-05	0	protein_coding
KD	MSI2	-0.339164	6.51939e-07	1.29658e-05	0	protein_coding
KD	NXPH2	1.00977	6.53496e-07	1.298e-05	1	protein_coding
KD	F11	1.41003	6.61326e-07	1.31117e-05	1	protein_coding
KD	PPM1F	-0.506501	6.61822e-07	1.31117e-05	0	protein_coding
KD	KLK1	-1.56585	6.66016e-07	1.31779e-05	-1	protein_coding
KD	S100A14	-1.67341	6.69346e-07	1.32269e-05	-1	protein_coding
KD	GRIK2	-1.63929	6.71122e-07	1.3245e-05	-1	protein_coding
KD	HSDL2	-0.435012	6.73562e-07	1.32762e-05	0	protein_coding
KD	THSD7A	0.948086	6.79736e-07	1.33808e-05	0	protein_coding
KD	SP5	-4.10103	6.82219e-07	1.34103e-05	-1	protein_coding
KD	BAG3	-0.557148	6.82967e-07	1.34103e-05	0	protein_coding
KD	AL021707.6	0.794528	6.84093e-07	1.34153e-05	0	lncRNA
KD	ZNF502	0.589863	6.89959e-07	1.35132e-05	0	protein_coding
KD	EIF3D	-0.547119	6.98807e-07	1.36692e-05	0	protein_coding
KD	RRN3P1	0.732931	7.03861e-07	1.37506e-05	0	transcribed_unprocessed_pseudogene
KD	ATM	-0.584156	7.11292e-07	1.38783e-05	0	protein_coding
KD	RBP7	-1.05312	7.14485e-07	1.3923e-05	-1	protein_coding
KD	HID1	-0.65798	7.15476e-07	1.39247e-05	0	protein_coding
KD	ZXDB	0.47857	7.17899e-07	1.39543e-05	0	protein_coding
KD	COL3A1	-4.70653	7.22459e-07	1.40253e-05	-1	protein_coding
KD	PPM1N	-0.989977	7.29127e-07	1.4137e-05	0	protein_coding
KD	ZMIZ2	0.462242	7.35218e-07	1.42255e-05	0	protein_coding
KD	GPR50	1.20785	7.3553e-07	1.42255e-05	1	protein_coding
KD	ERLIN2	-0.3749	7.36631e-07	1.4229e-05	0	protein_coding
KD	ALKAL2	0.969185	7.40228e-07	1.4276e-05	0	protein_coding
KD	GRM4	-0.4301	7.40915e-07	1.4276e-05	0	protein_coding
KD	RGMA	0.516548	7.42336e-07	1.42856e-05	0	protein_coding
KD	DPEP1	-2.06003	7.46795e-07	1.43535e-05	-1	protein_coding
KD	LOXL3	-0.474256	7.48375e-07	1.4366e-05	0	protein_coding
KD	MTG1	0.749258	7.50817e-07	1.4395e-05	0	protein_coding
KD	GRIA4	0.733239	7.5199e-07	1.43996e-05	0	protein_coding
KD	SERTAD4	-0.76438	7.56881e-07	1.44578e-05	0	protein_coding
KD	C14orf119	-0.3189	7.56897e-07	1.44578e-05	0	protein_coding
KD	ZNF165	-0.748694	7.7221e-07	1.47192e-05	0	protein_coding
KD	ROBO3	-0.921509	7.72488e-07	1.47192e-05	0	protein_coding
KD	VRTN	-0.402719	7.7671e-07	1.47814e-05	0	protein_coding
KD	EPHX3	0.395276	7.80249e-07	1.48305e-05	0	protein_coding
KD	EML3	-0.6747	7.82775e-07	1.48602e-05	0	protein_coding
KD	SULF2	0.365586	7.98763e-07	1.51451e-05	0	protein_coding
KD	ARSB	-0.390737	8.00251e-07	1.51548e-05	0	protein_coding
KD	IER3IP1	-0.734857	8.04818e-07	1.52108e-05	0	protein_coding
KD	CDH11	0.722896	8.06751e-07	1.52108e-05	0	protein_coding
KD	IKBKE	-1.27674	8.07088e-07	1.52108e-05	-1	protein_coding
KD	NRXN1	0.827098	8.0715e-07	1.52108e-05	0	protein_coding
KD	NRP1	1.2702	8.12407e-07	1.52913e-05	1	protein_coding
KD	MVB12B	0.422786	8.1428e-07	1.53015e-05	0	protein_coding
KD	AL354821.1	-0.676557	8.1493e-07	1.53015e-05	0	lncRNA
KD	VPS9D1-AS1	0.503888	8.16276e-07	1.53068e-05	0	lncRNA
KD	S1PR5	-1.42884	8.17195e-07	1.53068e-05	-1	protein_coding
KD	ATG4B	0.313177	8.19115e-07	1.53242e-05	0	protein_coding
KD	CABLES1	0.378421	8.33275e-07	1.55703e-05	0	protein_coding
KD	THOP1	-0.48661	8.60358e-07	1.60569e-05	0	protein_coding
KD	PRRT1	-1.87509	8.64195e-07	1.61091e-05	-1	protein_coding
KD	STMN3	0.454214	8.77649e-07	1.63239e-05	0	protein_coding
KD	MAGI1	0.311115	8.77833e-07	1.63239e-05	0	protein_coding
KD	ARHGEF1	-0.408248	8.82069e-07	1.6383e-05	0	protein_coding
KD	CCNYL1	-0.346157	8.84326e-07	1.63889e-05	0	protein_coding
KD	TRPM3	0.714204	8.8451e-07	1.63889e-05	0	protein_coding
KD	AFAP1L2	-1.13985	8.87701e-07	1.64283e-05	-1	protein_coding
KD	MORF4L1	0.364168	8.93535e-07	1.65009e-05	0	protein_coding
KD	HCG18	0.32756	8.93757e-07	1.65009e-05	0	lncRNA
KD	IRX1	0.800378	8.99495e-07	1.6587e-05	0	protein_coding
KD	APAF1	-0.512555	9.07029e-07	1.6706e-05	0	protein_coding
KD	ZNF613	0.378797	9.4511e-07	1.73866e-05	0	protein_coding
KD	ZNF277	-0.483092	9.48563e-07	1.74294e-05	0	protein_coding
KD	SPECC1	0.341568	9.57014e-07	1.75638e-05	0	protein_coding
KD	LGALS1	-1.07413	9.63665e-07	1.76649e-05	-1	protein_coding
KD	UNC119B	0.329083	9.70606e-07	1.77711e-05	0	protein_coding
KD	NKAIN3-IT1	1.86799	9.77425e-07	1.78747e-05	1	lncRNA
KD	ZNF300	0.494863	9.85112e-07	1.79769e-05	0	protein_coding
KD	ZNF793	0.482567	9.85341e-07	1.79769e-05	0	protein_coding
KD	ASAP2	0.610323	9.87568e-07	1.79909e-05	0	protein_coding
KD	MFHAS1	0.326868	9.88432e-07	1.79909e-05	0	protein_coding
KD	BIVM	-0.97766	9.92861e-07	1.80502e-05	0	protein_coding
KD	KC877982.1	1.62984	9.95512e-07	1.80771e-05	1	lncRNA
KD	SPECC1L	0.358457	9.99173e-07	1.81223e-05	0	protein_coding
KD	LRP4	-0.611955	1.00683e-06	1.82282e-05	0	protein_coding
KD	SCAF1	0.429398	1.00737e-06	1.82282e-05	0	protein_coding
KD	SEPHS1	0.251222	1.01131e-06	1.8278e-05	0	protein_coding
KD	GDPD2	0.636758	1.0129e-06	1.82854e-05	0	protein_coding
KD	TOX3	0.511086	1.0146e-06	1.82948e-05	0	protein_coding
KD	LRRC8E	-0.825423	1.02097e-06	1.83881e-05	0	protein_coding
KD	AC005224.3	-0.917042	1.02488e-06	1.84306e-05	0	lncRNA
KD	TSC22D1	0.260964	1.02571e-06	1.84306e-05	0	protein_coding
KD	SNHG5	-0.493711	1.02724e-06	1.84367e-05	0	lncRNA
KD	LRGUK	0.78468	1.03818e-06	1.85853e-05	0	protein_coding
KD	OAT	-0.343491	1.03891e-06	1.85853e-05	0	protein_coding
KD	UBE2J1	-0.425504	1.03913e-06	1.85853e-05	0	protein_coding
KD	TMEM151B	0.557722	1.04179e-06	1.86113e-05	0	protein_coding
KD	PDXK	-0.307479	1.04758e-06	1.86932e-05	0	protein_coding
KD	SKIDA1	0.71479	1.05641e-06	1.8829e-05	0	protein_coding
KD	ZC3HAV1	-0.449451	1.06088e-06	1.88869e-05	0	protein_coding
KD	PEX7	-0.934162	1.0664e-06	1.89633e-05	0	protein_coding
KD	ZNF311	0.690086	1.07827e-06	1.91522e-05	0	protein_coding
KD	HACE1	-0.403115	1.08145e-06	1.91868e-05	0	protein_coding
KD	KIAA1671	-0.303519	1.08714e-06	1.92655e-05	0	protein_coding
KD	RPS15	-0.395776	1.08899e-06	1.92763e-05	0	protein_coding
KD	SPSB1	-0.572794	1.09185e-06	1.93048e-05	0	protein_coding
KD	TTC39B	-0.645166	1.09947e-06	1.94173e-05	0	protein_coding
KD	CPEB4	-0.431643	1.10457e-06	1.94851e-05	0	protein_coding
KD	NKRF	-0.397596	1.10846e-06	1.95314e-05	0	protein_coding
KD	CRLF1	-1.65978	1.12278e-06	1.97612e-05	-1	protein_coding
KD	EPDR1	-0.724717	1.13534e-06	1.99459e-05	0	protein_coding
KD	GREB1L	1.35435	1.13732e-06	1.99459e-05	1	protein_coding
KD	TMEM198	0.598175	1.138e-06	1.99459e-05	0	protein_coding
KD	GRB7	0.382405	1.13844e-06	1.99459e-05	0	protein_coding
KD	FAXDC2	0.910743	1.16337e-06	2.03596e-05	0	protein_coding
KD	PDE10A	1.3284	1.18972e-06	2.07972e-05	1	protein_coding
KD	IL6R	-0.883632	1.19673e-06	2.08961e-05	0	protein_coding
KD	FAM111B	-0.404408	1.2032e-06	2.09854e-05	0	protein_coding
KD	PBX1	0.25393	1.20901e-06	2.10418e-05	0	protein_coding
KD	FOXI3	0.58068	1.20984e-06	2.10418e-05	0	protein_coding
KD	EPS8L1	-0.764885	1.21052e-06	2.10418e-05	0	protein_coding
KD	LINC00698	0.544347	1.21336e-06	2.10675e-05	0	lncRNA
KD	RPL24	-0.415485	1.21747e-06	2.11151e-05	0	protein_coding
KD	AP001992.1	1.50953	1.2375e-06	2.14385e-05	1	transcribed_processed_pseudogene
KD	MAP2K1	-0.363594	1.24356e-06	2.15192e-05	0	protein_coding
KD	ZNF330	-0.407944	1.25048e-06	2.16148e-05	0	protein_coding
KD	ENTR1	-0.385428	1.25265e-06	2.16282e-05	0	protein_coding
KD	CABP1	0.584752	1.25606e-06	2.16629e-05	0	protein_coding
KD	FBXO10	0.435192	1.27714e-06	2.20018e-05	0	protein_coding
KD	HCP5	-0.814067	1.2794e-06	2.20163e-05	0	lncRNA
KD	PLXNB1	0.423048	1.28334e-06	2.2034e-05	0	protein_coding
KD	PRKCD	-0.424861	1.28348e-06	2.2034e-05	0	protein_coding
KD	PELI2	0.387869	1.28593e-06	2.2034e-05	0	protein_coding
KD	EYA2	1.05757	1.28614e-06	2.2034e-05	1	protein_coding
KD	TICRR	0.337319	1.2927e-06	2.21219e-05	0	protein_coding
KD	DYNC1H1	-0.315384	1.29828e-06	2.21874e-05	0	protein_coding
KD	FGF4	1.1517	1.2994e-06	2.21874e-05	1	protein_coding
KD	SOWAHC	-0.778943	1.30178e-06	2.22035e-05	0	protein_coding
KD	RAB17	-1.70855	1.30678e-06	2.22642e-05	-1	protein_coding
KD	ZNF605	0.503602	1.32192e-06	2.24974e-05	0	protein_coding
KD	EIF4EBP1	-0.41292	1.33052e-06	2.26188e-05	0	protein_coding
KD	GIGYF1	0.458767	1.33538e-06	2.26739e-05	0	protein_coding
KD	SLC39A14	-0.404559	1.33669e-06	2.26739e-05	0	protein_coding
KD	GLI3	0.509537	1.34471e-06	2.27848e-05	0	protein_coding
KD	AP003068.4	1.70244	1.35667e-06	2.29624e-05	1	TEC
KD	BTG1	0.571719	1.35993e-06	2.29924e-05	0	protein_coding
KD	NAGS	-0.991965	1.36196e-06	2.30015e-05	0	protein_coding
KD	ARMC4	0.710461	1.36541e-06	2.30031e-05	0	protein_coding
KD	UBR2	-0.274852	1.36646e-06	2.30031e-05	0	protein_coding
KD	GCH1	-0.536748	1.36782e-06	2.30031e-05	0	protein_coding
KD	NDFIP2	-0.479879	1.36894e-06	2.30031e-05	0	protein_coding
KD	SCG5	1.06093	1.37003e-06	2.30031e-05	1	protein_coding
KD	DNAJB5	-0.5253	1.37099e-06	2.30031e-05	0	protein_coding
KD	CAB39L	-0.772836	1.37994e-06	2.30948e-05	0	protein_coding
KD	ZNF140	0.495322	1.3801e-06	2.30948e-05	0	protein_coding
KD	MTSS1	0.573857	1.38093e-06	2.30948e-05	0	protein_coding
KD	TMED10	-0.393387	1.39443e-06	2.32953e-05	0	protein_coding
KD	AKR7A2	-0.517909	1.40383e-06	2.34098e-05	0	protein_coding
KD	DPYSL4	0.558096	1.40432e-06	2.34098e-05	0	protein_coding
KD	G3BP1	-0.295819	1.406e-06	2.34125e-05	0	protein_coding
KD	SLC43A2	-0.655423	1.40886e-06	2.34351e-05	0	protein_coding
KD	GALNT3	0.650259	1.41235e-06	2.34678e-05	0	protein_coding
KD	RGS3	-0.661734	1.41451e-06	2.34785e-05	0	protein_coding
KD	LRBA	-0.308885	1.41724e-06	2.34948e-05	0	protein_coding
KD	ZFP3	2.89512	1.41853e-06	2.34948e-05	1	protein_coding
KD	ACTR1A	-0.322875	1.42307e-06	2.35447e-05	0	protein_coding
KD	P2RY11	0.850668	1.42839e-06	2.36074e-05	0	protein_coding
KD	DRAXIN	0.431544	1.4323e-06	2.36466e-05	0	protein_coding
KD	RPL34	-0.418142	1.45146e-06	2.3903e-05	0	protein_coding
KD	INPP5F	0.403928	1.45155e-06	2.3903e-05	0	protein_coding
KD	AMH	1.25585	1.45246e-06	2.3903e-05	1	protein_coding
KD	AC138904.1	-0.810758	1.46421e-06	2.40707e-05	0	lncRNA
KD	MTR	-0.381156	1.47053e-06	2.4149e-05	0	protein_coding
KD	DMTF1	0.291677	1.47599e-06	2.42127e-05	0	protein_coding
KD	PCDH11Y	-1.16338	1.50924e-06	2.47321e-05	-1	protein_coding
KD	AC012676.1	1.3858	1.51155e-06	2.47436e-05	1	lncRNA
KD	CBX7	-0.697458	1.53029e-06	2.50239e-05	0	protein_coding
KD	TMEM102	-0.674914	1.53692e-06	2.51054e-05	0	protein_coding
KD	BACH2	0.666234	1.53853e-06	2.51054e-05	0	protein_coding
KD	PLEKHA4	-0.886823	1.54338e-06	2.51581e-05	0	protein_coding
KD	TFR2	-1.14521	1.55242e-06	2.52788e-05	-1	protein_coding
KD	THEM6	-1.17645	1.56331e-06	2.54293e-05	-1	protein_coding
KD	HTR1A	1.17751	1.57867e-06	2.56521e-05	1	protein_coding
KD	SMPDL3B	0.419302	1.61612e-06	2.62331e-05	0	protein_coding
KD	TDRD7	-0.765514	1.62298e-06	2.63169e-05	0	protein_coding
KD	ZNF608	-0.323387	1.62521e-06	2.63254e-05	0	protein_coding
KD	TAOK1	-0.312769	1.62876e-06	2.63551e-05	0	protein_coding
KD	HK1	-0.33922	1.63641e-06	2.64513e-05	0	protein_coding
KD	BAG1	-0.335077	1.64207e-06	2.65151e-05	0	protein_coding
KD	MLEC	0.232494	1.65165e-06	2.6642e-05	0	protein_coding
KD	TRIM22	-0.368884	1.66068e-06	2.67597e-05	0	protein_coding
KD	TBX3	-1.858	1.66619e-06	2.68147e-05	-1	protein_coding
KD	MMRN2	-1.04033	1.66757e-06	2.68147e-05	-1	protein_coding
KD	EBF3	1.86424	1.67979e-06	2.69606e-05	1	protein_coding
KD	ADPRHL2	0.629194	1.68013e-06	2.69606e-05	0	protein_coding
KD	LINC00514	-1.79742	1.68354e-06	2.69874e-05	-1	protein_coding
KD	SPAG5	0.297198	1.69615e-06	2.71613e-05	0	protein_coding
KD	PIH1D1	-0.328177	1.69868e-06	2.71737e-05	0	protein_coding
KD	SEPTIN8	-0.315012	1.70275e-06	2.72105e-05	0	protein_coding
KD	PRPF40B	-0.426508	1.70518e-06	2.72212e-05	0	protein_coding
KD	PPIF	-0.33859	1.75432e-06	2.79579e-05	0	protein_coding
KD	INSM1	1.9671	1.75494e-06	2.79579e-05	1	protein_coding
KD	LDHA	-0.761335	1.7581e-06	2.79792e-05	0	protein_coding
KD	SH3BP5-AS1	0.757087	1.7647e-06	2.80555e-05	0	lncRNA
KD	BCL9L	0.352962	1.77337e-06	2.81643e-05	0	protein_coding
KD	SGO2	-0.455325	1.77538e-06	2.81674e-05	0	protein_coding
KD	SYT10	0.926435	1.78099e-06	2.82274e-05	0	protein_coding
KD	ETS1	-0.574532	1.80823e-06	2.86297e-05	0	protein_coding
KD	MDN1	-0.257689	1.82655e-06	2.88901e-05	0	protein_coding
KD	ATG4D	0.417189	1.83713e-06	2.90277e-05	0	protein_coding
KD	DAB1	0.600469	1.84279e-06	2.90497e-05	0	protein_coding
KD	TRPV6	-1.33296	1.84334e-06	2.90497e-05	-1	protein_coding
KD	SFXN3	-1.03202	1.84416e-06	2.90497e-05	-1	protein_coding
KD	PTCH1	0.611046	1.8508e-06	2.91246e-05	0	protein_coding
KD	SLC27A5	-0.940014	1.85363e-06	2.91395e-05	0	protein_coding
KD	RAB11FIP1	-0.293679	1.86407e-06	2.92739e-05	0	protein_coding
KD	FUT2	-0.826522	1.8851e-06	2.95741e-05	0	protein_coding
KD	AC010378.2	1.33376	1.89e-06	2.96084e-05	1	lncRNA
KD	TPST2	-0.382312	1.89112e-06	2.96084e-05	0	protein_coding
KD	SLITRK5	0.610294	1.8957e-06	2.965e-05	0	protein_coding
KD	PLCD1	-0.462847	1.89804e-06	2.96566e-05	0	protein_coding
KD	RPS6KA1	-0.402915	1.90347e-06	2.97114e-05	0	protein_coding
KD	HSPA4	-0.264422	1.91713e-06	2.98944e-05	0	protein_coding
KD	PDGFRB	-1.24655	1.92711e-06	3.00199e-05	-1	protein_coding
KD	CPS1	-0.681864	1.9304e-06	3.00407e-05	0	protein_coding
KD	ALG9	0.734788	1.93535e-06	3.00744e-05	0	protein_coding
KD	TRIM8	0.358453	1.93645e-06	3.00744e-05	0	protein_coding
KD	NAA35	-0.280569	1.94439e-06	3.01532e-05	0	protein_coding
KD	SMARCD2	-0.353891	1.94543e-06	3.01532e-05	0	protein_coding
KD	ATP6V1C1	-0.378386	1.94964e-06	3.01675e-05	0	protein_coding
KD	RAB27A	-1.04798	1.95026e-06	3.01675e-05	-1	protein_coding
KD	AL009031.1	-2.66363	1.95515e-06	3.02129e-05	-1	lncRNA
KD	MFAP3L	-0.780603	1.969e-06	3.03966e-05	0	protein_coding
KD	UGP2	-0.235341	1.97746e-06	3.04967e-05	0	protein_coding
KD	C16orf96	0.852737	1.98134e-06	3.05261e-05	0	protein_coding
KD	CLDN3	-0.76164	2.00378e-06	3.08411e-05	0	protein_coding
KD	ZNF229	0.372234	2.00752e-06	3.08679e-05	0	protein_coding
KD	TTC38	-0.585418	2.02186e-06	3.10575e-05	0	protein_coding
KD	SHLD2	-0.458793	2.02761e-06	3.11148e-05	0	protein_coding
KD	SEPTIN10	-0.311026	2.03309e-06	3.11511e-05	0	protein_coding
KD	NOTCH2	-0.229582	2.03401e-06	3.11511e-05	0	protein_coding
KD	TMSB4X	0.414799	2.04601e-06	3.1304e-05	0	protein_coding
KD	BST2	-1.42638	2.05076e-06	3.13456e-05	-1	protein_coding
KD	KDM6A	0.342429	2.06775e-06	3.15687e-05	0	protein_coding
KD	PRRT2	-0.897672	2.06944e-06	3.15687e-05	0	protein_coding
KD	POU6F2	1.0853	2.07919e-06	3.16862e-05	1	protein_coding
KD	FYTTD1	-0.4995	2.08226e-06	3.17017e-05	0	protein_coding
KD	PADI3	-1.70168	2.08642e-06	3.17337e-05	-1	protein_coding
KD	PKM	-0.706945	2.0901e-06	3.17584e-05	0	protein_coding
KD	MACC1	-0.685138	2.09543e-06	3.18049e-05	0	protein_coding
KD	AC023509.1	0.862762	2.09728e-06	3.18049e-05	0	lncRNA
KD	YJEFN3	1.00786	2.09985e-06	3.18128e-05	1	protein_coding
KD	SPOCK1	0.805911	2.12339e-06	3.21379e-05	0	protein_coding
KD	ARID3A	-0.3125	2.14984e-06	3.25063e-05	0	protein_coding
KD	ZNF37BP	0.531206	2.15287e-06	3.25203e-05	0	transcribed_processed_pseudogene
KD	BNC1	-1.78547	2.15621e-06	3.25389e-05	-1	protein_coding
KD	TMEM59L	-0.931929	2.16405e-06	3.26254e-05	0	protein_coding
KD	ZNF296	0.776876	2.17361e-06	3.27377e-05	0	protein_coding
KD	ZNRF1	0.37473	2.17709e-06	3.27582e-05	0	protein_coding
KD	XPR1	-0.325917	2.19505e-06	3.29963e-05	0	protein_coding
KD	ANK1	0.383378	2.19828e-06	3.30127e-05	0	protein_coding
KD	EIF4G3	-0.289067	2.20083e-06	3.30189e-05	0	protein_coding
KD	DOCK6	-0.338435	2.21805e-06	3.32449e-05	0	protein_coding
KD	TMEM132A	0.445664	2.22652e-06	3.33395e-05	0	protein_coding
KD	FAM120AOS	0.306524	2.23291e-06	3.33743e-05	0	protein_coding
KD	RPL27A	-0.357193	2.23316e-06	3.33743e-05	0	protein_coding
KD	SEMA4F	-0.770466	2.2378e-06	3.34113e-05	0	protein_coding
KD	FAM227A	0.823271	2.2444e-06	3.34776e-05	0	protein_coding
KD	INTS7	0.362161	2.26412e-06	3.3707e-05	0	protein_coding
KD	FYCO1	-0.342607	2.26615e-06	3.3707e-05	0	protein_coding
KD	AL662795.2	0.539647	2.26633e-06	3.3707e-05	0	TEC
KD	DHX32	-0.498296	2.26926e-06	3.37182e-05	0	protein_coding
KD	TAGLN3	-1.11231	2.29093e-06	3.40075e-05	-1	protein_coding
KD	KCTD2	0.268739	2.3028e-06	3.41214e-05	0	protein_coding
KD	MFSD6	-0.587711	2.30302e-06	3.41214e-05	0	protein_coding
KD	SYT9	1.24881	2.30642e-06	3.4139e-05	1	protein_coding
KD	ZNF589	0.278329	2.32768e-06	3.44208e-05	0	protein_coding
KD	NAGA	-0.342924	2.33323e-06	3.44698e-05	0	protein_coding
KD	DNPH1	-0.529485	2.3443e-06	3.46002e-05	0	protein_coding
KD	CAPN13	0.719682	2.34938e-06	3.46193e-05	0	protein_coding
KD	VLDLR	-0.655697	2.35007e-06	3.46193e-05	0	protein_coding
KD	HOXA10	-5.16586	2.36048e-06	3.47395e-05	-1	protein_coding
KD	CAMK1G	1.4594	2.38502e-06	3.50481e-05	1	protein_coding
KD	ULK1	0.443887	2.38598e-06	3.50481e-05	0	protein_coding
KD	ACAP2	-0.390311	2.38856e-06	3.50527e-05	0	protein_coding
KD	ARHGEF26	0.455312	2.4099e-06	3.53323e-05	0	protein_coding
KD	CDH24	0.443739	2.41349e-06	3.53513e-05	0	protein_coding
KD	AGAP1	0.277301	2.41992e-06	3.54119e-05	0	protein_coding
KD	PRKG2	1.02733	2.42871e-06	3.5507e-05	1	protein_coding
KD	ARRDC2	-0.976803	2.4326e-06	3.55302e-05	0	protein_coding
KD	GLI1	0.565002	2.45281e-06	3.57916e-05	0	protein_coding
KD	FKBP4	-0.276564	2.4574e-06	3.58247e-05	0	protein_coding
KD	NDRG3	-0.289687	2.46005e-06	3.58296e-05	0	protein_coding
KD	PROX1	1.03527	2.47913e-06	3.6073e-05	1	protein_coding
KD	ERV3-1	0.675514	2.48161e-06	3.6073e-05	0	protein_coding
KD	HSPA5	-0.341307	2.4839e-06	3.6073e-05	0	protein_coding
KD	HLA-E	-0.432458	2.4861e-06	3.6073e-05	0	protein_coding
KD	MEF2D	0.416584	2.49381e-06	3.61509e-05	0	protein_coding
KD	SRI	0.338496	2.499e-06	3.61922e-05	0	protein_coding
KD	AC010615.1	0.510507	2.50302e-06	3.62165e-05	0	unprocessed_pseudogene
KD	ARNT	-0.348333	2.50703e-06	3.62405e-05	0	protein_coding
KD	MAPKBP1	0.35873	2.52055e-06	3.63848e-05	0	protein_coding
KD	PSMD1	-0.302793	2.52363e-06	3.63848e-05	0	protein_coding
KD	SH3D19	-0.252859	2.52407e-06	3.63848e-05	0	protein_coding
KD	AC018647.2	0.623267	2.52991e-06	3.6435e-05	0	lncRNA
KD	TRIM65	-0.321942	2.5348e-06	3.64714e-05	0	protein_coding
KD	AAK1	-0.384177	2.54971e-06	3.66518e-05	0	protein_coding
KD	NACA	-0.383136	2.55704e-06	3.6723e-05	0	protein_coding
KD	GPR3	-0.748833	2.56198e-06	3.6751e-05	0	protein_coding
KD	ADGRL2	0.326044	2.56516e-06	3.6751e-05	0	protein_coding
KD	RPL36A	-0.956813	2.56613e-06	3.6751e-05	0	protein_coding
KD	ZNF841	0.451287	2.60488e-06	3.72401e-05	0	protein_coding
KD	MARCKSL1	0.291156	2.60514e-06	3.72401e-05	0	protein_coding
KD	IPO7	-0.291556	2.60751e-06	3.72401e-05	0	protein_coding
KD	FKBP14	-0.416212	2.62831e-06	3.75025e-05	0	protein_coding
KD	RPL32	-0.460294	2.63441e-06	3.75549e-05	0	protein_coding
KD	DOP1B	0.457562	2.64319e-06	3.76453e-05	0	protein_coding
KD	GNPNAT1	-0.39489	2.64804e-06	3.76797e-05	0	protein_coding
KD	PDP1	-0.357542	2.66351e-06	3.7865e-05	0	protein_coding
KD	SOBP	0.763029	2.68336e-06	3.81121e-05	0	protein_coding
KD	RERE	0.367241	2.70343e-06	3.83619e-05	0	protein_coding
KD	MAPK3	-0.404528	2.70856e-06	3.83994e-05	0	protein_coding
KD	SMG5	0.28343	2.71792e-06	3.84968e-05	0	protein_coding
KD	TBKBP1	0.465061	2.72931e-06	3.86228e-05	0	protein_coding
KD	ZNF574	0.355888	2.74495e-06	3.88085e-05	0	protein_coding
KD	PTAFR	-1.2206	2.75342e-06	3.88927e-05	-1	protein_coding
KD	CNTNAP1	-0.699356	2.75629e-06	3.88977e-05	0	protein_coding
KD	TENT4B	-0.378715	2.76919e-06	3.9044e-05	0	protein_coding
KD	B3GLCT	-0.46333	2.77471e-06	3.90862e-05	0	protein_coding
KD	BRD8	0.320389	2.79945e-06	3.93989e-05	0	protein_coding
KD	HHEX	0.876375	2.8075e-06	3.94762e-05	0	protein_coding
KD	HIBADH	-0.347156	2.81561e-06	3.95277e-05	0	protein_coding
KD	TMC6	-0.515799	2.81628e-06	3.95277e-05	0	protein_coding
KD	ADAMTS2	0.547943	2.83581e-06	3.97657e-05	0	protein_coding
KD	SELENOP	1.15589	2.85551e-06	3.99969e-05	1	protein_coding
KD	KIAA0319	0.807983	2.8596e-06	3.99969e-05	0	protein_coding
KD	NSD2	-0.341889	2.86007e-06	3.99969e-05	0	protein_coding
KD	PALLD	0.295905	2.86733e-06	4.00456e-05	0	protein_coding
KD	FOXK1	-0.674646	2.87037e-06	4.00456e-05	0	protein_coding
KD	GET1	-0.764645	2.87132e-06	4.00456e-05	0	protein_coding
KD	NAXE	-0.520732	2.87853e-06	4.01099e-05	0	protein_coding
KD	NOS3	-0.87175	2.88231e-06	4.01265e-05	0	protein_coding
KD	CASTOR3	0.629582	2.89246e-06	4.02058e-05	0	protein_coding
KD	PCSK2	1.93806	2.89322e-06	4.02058e-05	1	protein_coding
KD	PLAGL2	0.382257	2.89816e-06	4.02383e-05	0	protein_coding
KD	TLE2	-0.625006	2.90905e-06	4.03533e-05	0	protein_coding
KD	UNC79	0.701601	2.91815e-06	4.04432e-05	0	protein_coding
KD	LIMS1	-0.363737	2.92682e-06	4.0527e-05	0	protein_coding
KD	MRPL48	-0.48448	2.93188e-06	4.05608e-05	0	protein_coding
KD	ACAP1	-0.958786	2.9654e-06	4.09877e-05	0	protein_coding
KD	WBP1L	-0.368966	2.97789e-06	4.11236e-05	0	protein_coding
KD	GLI4	0.662528	2.99685e-06	4.13485e-05	0	protein_coding
KD	CNMD	0.443073	3.00632e-06	4.14421e-05	0	protein_coding
KD	CDC37	-0.342047	3.03969e-06	4.18649e-05	0	protein_coding
KD	ZNF566	0.431283	3.04391e-06	4.18687e-05	0	protein_coding
KD	PHF13	0.350512	3.04539e-06	4.18687e-05	0	protein_coding
KD	BAG2	-0.60255	3.05291e-06	4.19347e-05	0	protein_coding
KD	GATA6	-3.54309	3.06864e-06	4.21034e-05	-1	protein_coding
KD	NHLH1	1.82544	3.07209e-06	4.21034e-05	1	protein_coding
KD	ATP5F1E	-0.492252	3.07404e-06	4.21034e-05	0	protein_coding
KD	MYH10	0.236763	3.07608e-06	4.21034e-05	0	protein_coding
KD	FOXC1	1.12672	3.08628e-06	4.22055e-05	1	protein_coding
KD	MTHFSD	0.493158	3.09549e-06	4.22941e-05	0	protein_coding
KD	FZD6	0.440678	3.10296e-06	4.23587e-05	0	protein_coding
KD	PRKCA	0.403325	3.10967e-06	4.24128e-05	0	protein_coding
KD	SLC5A5	-1.17958	3.11447e-06	4.24408e-05	-1	protein_coding
KD	SNX9	-0.354119	3.12396e-06	4.25027e-05	0	protein_coding
KD	FAM214B	0.588975	3.12451e-06	4.25027e-05	0	protein_coding
KD	SCML2	-0.419129	3.14655e-06	4.27648e-05	0	protein_coding
KD	ALCAM	-0.314227	3.19231e-06	4.33486e-05	0	protein_coding
KD	CNNM4	-0.35373	3.19726e-06	4.33689e-05	0	protein_coding
KD	PDE7A	0.315022	3.19942e-06	4.33689e-05	0	protein_coding
KD	LINC01341	1.01472	3.20695e-06	4.34329e-05	1	lncRNA
KD	GPR153	0.599564	3.21143e-06	4.34556e-05	0	protein_coding
KD	SFXN1	-0.305209	3.25719e-06	4.40362e-05	0	protein_coding
KD	ADAMTS12	0.412964	3.26333e-06	4.40806e-05	0	protein_coding
KD	TPT1	-0.329274	3.26912e-06	4.41203e-05	0	protein_coding
KD	IREB2	-0.287583	3.27453e-06	4.41217e-05	0	protein_coding
KD	TRPC6	1.38937	3.27494e-06	4.41217e-05	1	protein_coding
KD	COCH	0.666075	3.29488e-06	4.43517e-05	0	protein_coding
KD	AC006058.1	0.706494	3.3005e-06	4.43887e-05	0	lncRNA
KD	RPLP0	-0.286001	3.32271e-06	4.46486e-05	0	protein_coding
KD	STXBP6	0.71454	3.33753e-06	4.48087e-05	0	protein_coding
KD	E2F1	0.34067	3.3472e-06	4.48996e-05	0	protein_coding
KD	AOC3	1.07297	3.37645e-06	4.52526e-05	1	protein_coding
KD	RFX4	1.38474	3.41395e-06	4.57156e-05	1	protein_coding
KD	LHPP	-0.531182	3.43921e-06	4.60139e-05	0	protein_coding
KD	CASKIN2	0.432032	3.45715e-06	4.62139e-05	0	protein_coding
KD	ZNF729	0.781011	3.46972e-06	4.63227e-05	0	protein_coding
KD	CDO1	-0.538373	3.47128e-06	4.63227e-05	0	protein_coding
KD	KCNA2	-0.840527	3.49821e-06	4.65693e-05	0	protein_coding
KD	C4orf46	-0.366219	3.49857e-06	4.65693e-05	0	protein_coding
KD	MED24	0.286512	3.4988e-06	4.65693e-05	0	protein_coding
KD	GLI2	0.364517	3.51857e-06	4.67921e-05	0	protein_coding
KD	SPRED3	0.581522	3.54032e-06	4.70409e-05	0	protein_coding
KD	KYAT3	-0.329739	3.5478e-06	4.70931e-05	0	protein_coding
KD	PRDM2	-0.350321	3.55067e-06	4.70931e-05	0	protein_coding
KD	CCDC125	1.58891	3.55339e-06	4.70931e-05	1	protein_coding
KD	WDR92	-0.486365	3.57015e-06	4.72746e-05	0	protein_coding
KD	SNTG2-AS1	0.76854	3.58891e-06	4.74479e-05	0	lncRNA
KD	STARD7-AS1	0.761519	3.58938e-06	4.74479e-05	0	lncRNA
KD	LINC02570	0.774809	3.62115e-06	4.78271e-05	0	lncRNA
KD	RPL8	-0.530341	3.62531e-06	4.7841e-05	0	protein_coding
KD	IFITM2	-0.810393	3.64277e-06	4.79881e-05	0	protein_coding
KD	ZBTB24	0.318569	3.64419e-06	4.79881e-05	0	protein_coding
KD	SERPINI1	0.704014	3.64576e-06	4.79881e-05	0	protein_coding
KD	DYNLRB1	0.82264	3.65249e-06	4.80076e-05	0	protein_coding
KD	SLC38A5	-0.469477	3.65346e-06	4.80076e-05	0	protein_coding
KD	DENND3	-0.633155	3.69856e-06	4.8559e-05	0	protein_coding
KD	CD248	-1.14968	3.71129e-06	4.86847e-05	-1	protein_coding
KD	CYP2U1	0.570922	3.72055e-06	4.87648e-05	0	protein_coding
KD	CSNK1A1	-0.277262	3.77176e-06	4.93941e-05	0	protein_coding
KD	Z82170.1	2.19006	3.82345e-06	5.00286e-05	1	TEC
KD	DCAF6	0.414813	3.83284e-06	5.0109e-05	0	protein_coding
KD	KIAA0040	-0.591523	3.8369e-06	5.01197e-05	0	protein_coding
KD	ZNF418	0.472049	3.85014e-06	5.02501e-05	0	protein_coding
KD	GNG2	0.428859	3.86002e-06	5.03366e-05	0	protein_coding
KD	TM9SF3	-0.261416	3.891e-06	5.06979e-05	0	protein_coding
KD	A2ML1	-0.707634	3.90692e-06	5.08623e-05	0	protein_coding
KD	RLF	-0.417467	3.91554e-06	5.09317e-05	0	protein_coding
KD	ELN	-0.635629	3.92117e-06	5.09621e-05	0	protein_coding
KD	FAM71F1	1.0697	3.93198e-06	5.10596e-05	1	protein_coding
KD	MAPK10	0.88194	3.94542e-06	5.112e-05	0	protein_coding
KD	KCTD20	-0.421853	3.94577e-06	5.112e-05	0	protein_coding
KD	THUMPD3	0.270923	3.94656e-06	5.112e-05	0	protein_coding
KD	IRF4	0.867356	3.96712e-06	5.13433e-05	0	protein_coding
KD	ROBO2	0.664766	3.98043e-06	5.14724e-05	0	protein_coding
KD	COBLL1	0.483949	3.99527e-06	5.16211e-05	0	protein_coding
KD	MARVELD1	0.405664	4.01434e-06	5.18242e-05	0	protein_coding
KD	FBXW11	0.296558	4.02274e-06	5.18893e-05	0	protein_coding
KD	B3GALNT2	0.447118	4.03698e-06	5.20296e-05	0	protein_coding
KD	HOOK1	-0.519517	4.06253e-06	5.21846e-05	0	protein_coding
KD	ZNF358	0.437111	4.0636e-06	5.21846e-05	0	protein_coding
KD	UBE2Q2	0.430206	4.06456e-06	5.21846e-05	0	protein_coding
KD	RENBP	-1.08754	4.06932e-06	5.21846e-05	-1	protein_coding
KD	EPHA4	0.447764	4.0712e-06	5.21846e-05	0	protein_coding
KD	FBXO25	-0.539436	4.0723e-06	5.21846e-05	0	protein_coding
KD	RAC1	-0.235439	4.07265e-06	5.21846e-05	0	protein_coding
KD	MYO1F	-1.36733	4.08949e-06	5.23244e-05	-1	protein_coding
KD	PCYOX1	-0.596862	4.09234e-06	5.23244e-05	0	protein_coding
KD	TMEM246	-0.43534	4.09372e-06	5.23244e-05	0	protein_coding
KD	TSPAN18	-0.568149	4.14644e-06	5.29329e-05	0	protein_coding
KD	SLITRK2	1.64005	4.14818e-06	5.29329e-05	1	protein_coding
KD	TMEM200C	0.739265	4.15438e-06	5.29459e-05	0	protein_coding
KD	CHM	-0.429142	4.15605e-06	5.29459e-05	0	protein_coding
KD	MUC3A	-0.693039	4.22053e-06	5.37232e-05	0	protein_coding
KD	BRI3BP	-0.439357	4.25137e-06	5.40711e-05	0	protein_coding
KD	MAF	1.1681	4.28344e-06	5.44342e-05	1	protein_coding
KD	KLHL21	0.473535	4.36414e-06	5.54142e-05	0	protein_coding
KD	WDR1	0.232324	4.3689e-06	5.54291e-05	0	protein_coding
KD	NDOR1	0.406842	4.39303e-06	5.56895e-05	0	protein_coding
KD	MIB1	-0.521194	4.40289e-06	5.57169e-05	0	protein_coding
KD	GRASP	-1.00023	4.4032e-06	5.57169e-05	-1	protein_coding
KD	ELF1	-0.482739	4.40601e-06	5.57169e-05	0	protein_coding
KD	AC234582.1	0.846178	4.42316e-06	5.58881e-05	0	lncRNA
KD	H2AFY2	-0.327463	4.42745e-06	5.58966e-05	0	protein_coding
KD	SYNGR1	-0.352982	4.43858e-06	5.59914e-05	0	protein_coding
KD	VWA8	-0.324016	4.44839e-06	5.60693e-05	0	protein_coding
KD	NDE1	-0.409352	4.45577e-06	5.61165e-05	0	protein_coding
KD	CYP4X1	1.20843	4.4657e-06	5.61958e-05	1	protein_coding
KD	GPSM3	-1.11702	4.48325e-06	5.63493e-05	-1	protein_coding
KD	FKBP1B	-0.341091	4.48519e-06	5.63493e-05	0	protein_coding
KD	TRIM5	-0.325489	4.49603e-06	5.64396e-05	0	protein_coding
KD	EVC2	0.633592	4.50643e-06	5.65242e-05	0	protein_coding
KD	RTN1	0.888785	4.51176e-06	5.65451e-05	0	protein_coding
KD	HSPE1	-0.246988	4.51621e-06	5.65551e-05	0	protein_coding
KD	AL359643.3	1.11516	4.56392e-06	5.71063e-05	1	lncRNA
KD	ZNF268	0.450274	4.58576e-06	5.72272e-05	0	protein_coding
KD	USP49	0.314637	4.58621e-06	5.72272e-05	0	protein_coding
KD	COL23A1	-0.774486	4.58875e-06	5.72272e-05	0	protein_coding
KD	RPL11	-0.531862	4.59125e-06	5.72272e-05	0	protein_coding
KD	ING1	0.35616	4.5921e-06	5.72272e-05	0	protein_coding
KD	GAL	-0.582869	4.6037e-06	5.73255e-05	0	protein_coding
KD	E2F2	-0.510033	4.62346e-06	5.75056e-05	0	protein_coding
KD	NFE2L2	-0.338586	4.62561e-06	5.75056e-05	0	protein_coding
KD	SNHG7	0.405063	4.63009e-06	5.75151e-05	0	lncRNA
KD	TMEM179	1.14542	4.63615e-06	5.75441e-05	1	protein_coding
KD	CABYR	0.619519	4.69406e-06	5.81828e-05	0	protein_coding
KD	VWA7	1.30431	4.69513e-06	5.81828e-05	1	protein_coding
KD	PTOV1-AS2	0.72884	4.7137e-06	5.8366e-05	0	lncRNA
KD	IGSF11	1.31193	4.76201e-06	5.8917e-05	1	protein_coding
KD	GABRP	-0.831912	4.76641e-06	5.89243e-05	0	protein_coding
KD	SNORD45A	-1.0049	4.78461e-06	5.9102e-05	-1	snoRNA
KD	ARHGAP42	0.312018	4.83403e-06	5.96647e-05	0	protein_coding
KD	TAF8	0.326749	4.85926e-06	5.99283e-05	0	protein_coding
KD	COL14A1	0.306565	4.87277e-06	6.0047e-05	0	protein_coding
KD	CDS2	-0.308202	4.87834e-06	6.00678e-05	0	protein_coding
KD	PPP2R2C	-0.558239	4.90396e-06	6.03338e-05	0	protein_coding
KD	KCNK6	-0.438286	4.91156e-06	6.03338e-05	0	protein_coding
KD	SERPINA5	-1.06836	4.91166e-06	6.03338e-05	-1	protein_coding
KD	MTHFD1	-0.306072	4.93134e-06	6.05275e-05	0	protein_coding
KD	IRS1	-0.333248	4.93792e-06	6.05426e-05	0	protein_coding
KD	PCBP1-AS1	0.398084	4.94042e-06	6.05426e-05	0	lncRNA
KD	LINC01896	0.840044	4.98365e-06	6.1024e-05	0	lncRNA
KD	PRAC1	-2.83803	5.00001e-06	6.11759e-05	-1	protein_coding
KD	CDA	-1.00701	5.05897e-06	6.18483e-05	-1	protein_coding
KD	RPSA	-0.260323	5.07509e-06	6.19752e-05	0	protein_coding
KD	CDV3	-0.279166	5.07737e-06	6.19752e-05	0	protein_coding
KD	CACNA2D1	0.377386	5.08232e-06	6.19867e-05	0	protein_coding
KD	TBC1D16	0.283975	5.1213e-06	6.2385e-05	0	protein_coding
KD	VDAC1	-0.212306	5.12306e-06	6.2385e-05	0	protein_coding
KD	NAA20	-0.351366	5.16309e-06	6.28231e-05	0	protein_coding
KD	RIPOR3	0.961358	5.1706e-06	6.28649e-05	0	protein_coding
KD	GIGYF2	-0.224536	5.18282e-06	6.2964e-05	0	protein_coding
KD	AC007402.1	-2.087	5.19366e-06	6.30461e-05	-1	lncRNA
KD	SSTR3	-1.34668	5.2557e-06	6.37491e-05	-1	protein_coding
KD	IGFBP4	-0.446368	5.27482e-06	6.39308e-05	0	protein_coding
KD	TMEM200B	-0.55764	5.32478e-06	6.44858e-05	0	protein_coding
KD	AC011448.1	1.38212	5.36364e-06	6.48989e-05	1	protein_coding
KD	USP9X	0.211373	5.36729e-06	6.48989e-05	0	protein_coding
KD	SHANK2	0.342277	5.41806e-06	6.54615e-05	0	protein_coding
KD	CREBBP	0.285356	5.43775e-06	6.56481e-05	0	protein_coding
KD	TMOD3	-0.352361	5.45719e-06	6.58077e-05	0	protein_coding
KD	CSRP1	0.527737	5.45949e-06	6.58077e-05	0	protein_coding
KD	TMEM126B	-0.32747	5.47955e-06	6.59548e-05	0	protein_coding
KD	TMEM33	-0.286034	5.48023e-06	6.59548e-05	0	protein_coding
KD	PHLPP1	-0.32087	5.55117e-06	6.67566e-05	0	protein_coding
KD	ADAMTS16	-0.443148	5.58328e-06	6.70905e-05	0	protein_coding
KD	SLC3A2	-0.281842	5.62671e-06	6.75599e-05	0	protein_coding
KD	VEGFB	-0.488725	5.64425e-06	6.77178e-05	0	protein_coding
KD	TPGS2	-0.278616	5.65666e-06	6.78141e-05	0	protein_coding
KD	BCL6B	-1.53982	5.67128e-06	6.79209e-05	-1	protein_coding
KD	RABGGTB	-0.303755	5.67436e-06	6.79209e-05	0	protein_coding
KD	PLD5	0.667994	5.71053e-06	6.82644e-05	0	protein_coding
KD	WLS	-1.39827	5.71189e-06	6.82644e-05	-1	protein_coding
KD	PAWR	-0.539771	5.75036e-06	6.86711e-05	0	protein_coding
KD	UNC119	0.381137	5.75849e-06	6.8715e-05	0	protein_coding
KD	C2CD4D-AS1	-0.599279	5.76364e-06	6.87234e-05	0	lncRNA
KD	MAPK14	-0.32998	5.79913e-06	6.90932e-05	0	protein_coding
KD	CLDN15	0.657471	5.83872e-06	6.95114e-05	0	protein_coding
KD	SOX21-AS1	1.30154	5.85331e-06	6.96314e-05	1	lncRNA
KD	CCDC112	0.296681	5.86999e-06	6.97728e-05	0	protein_coding
KD	ZNF204P	-0.784344	5.87422e-06	6.97728e-05	0	processed_pseudogene
KD	AGL	-0.466311	5.95063e-06	7.0626e-05	0	protein_coding
KD	TLK2	-0.366423	5.95749e-06	7.06532e-05	0	protein_coding
KD	ATP11B	-0.425838	5.97086e-06	7.06988e-05	0	protein_coding
KD	PCYOX1L	0.386568	5.97122e-06	7.06988e-05	0	protein_coding
KD	RAD51C	0.424278	5.9754e-06	7.06988e-05	0	protein_coding
KD	HOXA11	-3.8655	5.98274e-06	7.06988e-05	-1	protein_coding
KD	SDHAP3	0.430832	5.98421e-06	7.06988e-05	0	transcribed_unprocessed_pseudogene
KD	MRC2	-0.406983	6.06544e-06	7.15886e-05	0	protein_coding
KD	FBXO32	1.25022	6.0688e-06	7.15886e-05	1	protein_coding
KD	ZNF26	0.505248	6.12752e-06	7.22263e-05	0	protein_coding
KD	ZYX	0.345952	6.14574e-06	7.23858e-05	0	protein_coding
KD	ZNF542P	0.290659	6.16991e-06	7.26079e-05	0	transcribed_unprocessed_pseudogene
KD	ZNF208	0.518498	6.17399e-06	7.26079e-05	0	protein_coding
KD	IL2RB	-1.45555	6.21721e-06	7.30605e-05	-1	protein_coding
KD	ZSCAN12P1	-0.894935	6.27201e-06	7.36485e-05	0	transcribed_unprocessed_pseudogene
KD	ERGIC2	-0.289695	6.27828e-06	7.36661e-05	0	protein_coding
KD	TOP3B	0.270336	6.31944e-06	7.40928e-05	0	protein_coding
KD	FAM161A	0.369521	6.33654e-06	7.42369e-05	0	protein_coding
KD	TMEFF2	1.31542	6.35243e-06	7.43668e-05	1	protein_coding
KD	PHLDA2	-1.05213	6.36113e-06	7.44122e-05	-1	protein_coding
KD	LEFTY1	-1.82874	6.39818e-06	7.47398e-05	-1	protein_coding
KD	SMG1	-0.333792	6.40096e-06	7.47398e-05	0	protein_coding
KD	IGSF9	0.500565	6.40365e-06	7.47398e-05	0	protein_coding
KD	NPTXR	-0.476901	6.41051e-06	7.47635e-05	0	protein_coding
KD	HSPA12B	-0.890909	6.42337e-06	7.4857e-05	0	protein_coding
KD	DTX3	0.446039	6.44362e-06	7.50364e-05	0	protein_coding
KD	ZNF862	0.812995	6.47546e-06	7.53056e-05	0	protein_coding
KD	LGR4	0.275479	6.47649e-06	7.53056e-05	0	protein_coding
KD	KRI1	0.320126	6.49866e-06	7.5464e-05	0	protein_coding
KD	PURA	-0.875279	6.49988e-06	7.5464e-05	0	protein_coding
KD	MOB3C	-0.990749	6.51829e-06	7.56209e-05	0	protein_coding
KD	NGFR	-1.11637	6.53259e-06	7.573e-05	-1	protein_coding
KD	ANKH	-0.56246	6.5744e-06	7.61575e-05	0	protein_coding
KD	HMBOX1	-0.641703	6.60674e-06	7.64713e-05	0	protein_coding
KD	SULT1A1	-0.925812	6.61138e-06	7.64713e-05	0	protein_coding
KD	AARS	-0.232803	6.62388e-06	7.65498e-05	0	protein_coding
KD	AC004263.2	1.48305	6.62808e-06	7.65498e-05	1	lncRNA
KD	MRGBP	-0.310858	6.63549e-06	7.65782e-05	0	protein_coding
KD	AP002990.1	-0.648635	6.64725e-06	7.66566e-05	0	protein_coding
KD	EDARADD	-0.779539	6.65578e-06	7.66978e-05	0	protein_coding
KD	IRAK1	0.720117	6.66331e-06	7.67274e-05	0	protein_coding
KD	CEP55	-0.318702	6.67526e-06	7.68078e-05	0	protein_coding
KD	DCBLD1	-0.578566	6.692e-06	7.69431e-05	0	protein_coding
KD	GSTO2	0.630935	6.74036e-06	7.74415e-05	0	protein_coding
KD	BLCAP	-0.276973	6.74828e-06	7.74749e-05	0	protein_coding
KD	N4BP1	-0.289548	6.75412e-06	7.74844e-05	0	protein_coding
KD	CPVL	0.336561	6.7928e-06	7.78703e-05	0	protein_coding
KD	DNAJC17	-0.377813	6.82336e-06	7.81626e-05	0	protein_coding
KD	ZNF137P	0.610207	6.90541e-06	7.90439e-05	0	transcribed_unprocessed_pseudogene
KD	ARPC2	-0.359398	6.96133e-06	7.96251e-05	0	protein_coding
KD	PDE4A	-0.651626	6.96707e-06	7.96317e-05	0	protein_coding
KD	ZIC4	1.16332	6.98148e-06	7.97375e-05	1	protein_coding
KD	HELB	-0.397434	7.02557e-06	8.01818e-05	0	protein_coding
KD	PSME1	-0.362018	7.04496e-06	8.03437e-05	0	protein_coding
KD	FBN3	0.381383	7.06526e-06	8.05159e-05	0	protein_coding
KD	TMEM177	-0.305785	7.08687e-06	8.07026e-05	0	protein_coding
KD	MBNL3	0.440647	7.13609e-06	8.12033e-05	0	protein_coding
KD	AGBL2	1.27788	7.17429e-06	8.15779e-05	1	protein_coding
KD	PPP1R18	-0.398195	7.19057e-06	8.17029e-05	0	protein_coding
KD	AC108134.3	1.95282	7.21912e-06	8.1967e-05	1	lncRNA
KD	MAST2	0.303293	7.26363e-06	8.23967e-05	0	protein_coding
KD	LYPD3	-1.00186	7.26763e-06	8.23967e-05	-1	protein_coding
KD	ADAMTSL4	-0.824938	7.2778e-06	8.24515e-05	0	protein_coding
KD	ATP2A3	-0.43894	7.29696e-06	8.2608e-05	0	protein_coding
KD	CCDC150	0.268804	7.31284e-06	8.27271e-05	0	protein_coding
KD	STX16	-0.348109	7.32903e-06	8.28497e-05	0	protein_coding
KD	FAR2	-0.406973	7.40886e-06	8.36909e-05	0	protein_coding
KD	SCARF1	-1.32889	7.445e-06	8.40376e-05	-1	protein_coding
KD	OTUB2	-0.84181	7.46249e-06	8.41736e-05	0	protein_coding
KD	FAM89B	0.44293	7.48411e-06	8.43559e-05	0	protein_coding
KD	PPP1R3B	-0.318226	7.49159e-06	8.43787e-05	0	protein_coding
KD	USHBP1	-0.990114	7.51461e-06	8.45763e-05	0	protein_coding
KD	HMOX1	-0.323564	7.54909e-06	8.48863e-05	0	protein_coding
KD	TPRN	0.358746	7.55314e-06	8.48863e-05	0	protein_coding
KD	RPL17	-0.473173	7.58103e-06	8.51379e-05	0	protein_coding
KD	TXLNGY	0.49208	7.6023e-06	8.53147e-05	0	transcribed_unprocessed_pseudogene
KD	FECH	-0.300366	7.64562e-06	8.57386e-05	0	protein_coding
KD	ANLN	-0.309254	7.67846e-06	8.60444e-05	0	protein_coding
KD	ZNF468	-0.404391	7.69794e-06	8.6153e-05	0	protein_coding
KD	GNA14	0.893818	7.70068e-06	8.6153e-05	0	protein_coding
KD	ANO9	-1.00233	7.70488e-06	8.6153e-05	-1	protein_coding
KD	FADS3	-0.357398	7.71931e-06	8.6252e-05	0	protein_coding
KD	EFEMP1	-0.470029	7.76924e-06	8.67471e-05	0	protein_coding
KD	TNFAIP2	-1.04193	7.80613e-06	8.70962e-05	-1	protein_coding
KD	TNS1	-0.600965	7.81228e-06	8.71019e-05	0	protein_coding
KD	RAB29	-0.844475	7.89363e-06	8.79454e-05	0	protein_coding
KD	PCDHB11	1.33999	7.94646e-06	8.84702e-05	1	protein_coding
KD	SLC25A25	0.417752	7.97078e-06	8.85947e-05	0	protein_coding
KD	TRIM26	0.278482	7.97085e-06	8.85947e-05	0	protein_coding
KD	MEPCE	0.460909	7.97484e-06	8.85947e-05	0	protein_coding
KD	CLTC	-0.215217	7.99091e-06	8.87095e-05	0	protein_coding
KD	REV1	0.345832	8.00483e-06	8.87455e-05	0	protein_coding
KD	PRR22	0.896367	8.00564e-06	8.87455e-05	0	protein_coding
KD	RPL39	-0.51224	8.01659e-06	8.88031e-05	0	protein_coding
KD	ISLR	-1.41561	8.09236e-06	8.95782e-05	-1	protein_coding
KD	USH1G	-1.1663	8.1305e-06	8.99054e-05	-1	protein_coding
KD	TSPYL2	0.288791	8.13805e-06	8.99054e-05	0	protein_coding
KD	ZNF595	0.366504	8.13937e-06	8.99054e-05	0	protein_coding
KD	DGKA	-0.736478	8.15492e-06	8.99573e-05	0	protein_coding
KD	HSD11B2	-0.590236	8.16564e-06	8.99573e-05	0	protein_coding
KD	SLC35B3	0.442821	8.16727e-06	8.99573e-05	0	protein_coding
KD	IGSF3	-0.267985	8.16735e-06	8.99573e-05	0	protein_coding
KD	LMCD1	0.558093	8.17335e-06	8.99592e-05	0	protein_coding
KD	USP15	-0.392746	8.19212e-06	9.006e-05	0	protein_coding
KD	ZIC1	0.739626	8.19416e-06	9.006e-05	0	protein_coding
KD	CTDSPL	0.28682	8.24086e-06	9.05089e-05	0	protein_coding
KD	IVNS1ABP	-0.24274	8.36664e-06	9.1813e-05	0	protein_coding
KD	PRR5L	-0.771428	8.37148e-06	9.1813e-05	0	protein_coding
KD	GCAT	-0.664361	8.3976e-06	9.20341e-05	0	protein_coding
KD	CAST	-0.326036	8.4115e-06	9.21211e-05	0	protein_coding
KD	SLC25A24	-0.293077	8.50413e-06	9.3055e-05	0	protein_coding
KD	APPL1	-0.305277	8.50881e-06	9.3055e-05	0	protein_coding
KD	ABCG4	-0.943254	8.52559e-06	9.31474e-05	0	protein_coding
KD	LINC02700	-1.55227	8.52932e-06	9.31474e-05	-1	lncRNA
KD	CHGB	0.907928	8.59456e-06	9.37936e-05	0	protein_coding
KD	MNS1	0.802129	8.74142e-06	9.53026e-05	0	protein_coding
KD	SLC7A3	0.339753	8.74517e-06	9.53026e-05	0	protein_coding
KD	GLB1L3	0.595843	8.79095e-06	9.5734e-05	0	protein_coding
KD	MLF1	-0.499761	8.92001e-06	9.7071e-05	0	protein_coding
KD	VAT1	-0.238428	8.92707e-06	9.70796e-05	0	protein_coding
KD	KIAA0895L	0.44535	8.94065e-06	9.71588e-05	0	protein_coding
KD	FMN2	0.917637	9.00101e-06	9.7746e-05	0	protein_coding
KD	ANKRD27	-0.35144	9.08027e-06	9.85375e-05	0	protein_coding
KD	SHISA4	-0.970632	9.08749e-06	9.85467e-05	0	protein_coding
KD	CNNM3	0.388697	9.09798e-06	9.85912e-05	0	protein_coding
KD	ETNK2	-0.465814	9.12922e-06	9.88356e-05	0	protein_coding
KD	MAPK7	0.308508	9.13723e-06	9.88356e-05	0	protein_coding
KD	ERICD	0.929354	9.13972e-06	9.88356e-05	0	lncRNA
KD	NBEAL2	0.457406	9.15691e-06	9.89523e-05	0	protein_coding
KD	AL161772.1	0.939101	9.19199e-06	9.92619e-05	0	lncRNA
KD	ALDH9A1	-0.242718	9.2555e-06	9.98467e-05	0	protein_coding
KD	MATN2	0.452125	9.25906e-06	9.98467e-05	0	protein_coding
KD	ZNF362	0.340241	9.27851e-06	9.99866e-05	0	protein_coding
KD	ZNF302	0.286975	9.29586e-06	0.000100001	0	protein_coding
KD	MAPKAPK2	0.252322	9.29707e-06	0.000100001	0	protein_coding
KD	RPL5	-0.286044	9.29927e-06	0.000100001	0	protein_coding
KD	DGCR5	0.669292	9.31787e-06	0.000100131	0	transcribed_unprocessed_pseudogene
KD	DACT1	-0.784418	9.34154e-06	0.000100316	0	protein_coding
KD	UHRF1BP1	-0.260211	9.40256e-06	0.000100844	0	protein_coding
KD	RAB11FIP3	0.298127	9.40375e-06	0.000100844	0	protein_coding
KD	PTPRE	-1.04495	9.42629e-06	0.000101016	-1	protein_coding
KD	AC139769.1	-0.539982	9.4396e-06	0.000101088	0	transcribed_unprocessed_pseudogene
KD	SOX2	0.353549	9.50024e-06	0.000101667	0	protein_coding
KD	UPF2	0.27031	9.51107e-06	0.000101705	0	protein_coding
KD	ATP8B1	-0.530321	9.51699e-06	0.000101705	0	protein_coding
KD	GABRE	1.10925	9.56187e-06	0.000102092	1	protein_coding
KD	ROCK1P1	1.12705	9.56642e-06	0.000102092	1	transcribed_unprocessed_pseudogene
KD	DDX51	0.3566	9.58733e-06	0.000102245	0	protein_coding
KD	HIST1H3H	1.0391	9.62292e-06	0.000102504	1	protein_coding
KD	AP3M1	-0.31127	9.62489e-06	0.000102504	0	protein_coding
KD	NPNT	1.50586	9.69579e-06	0.000103188	1	protein_coding
KD	LINC00599	1.11825	9.71182e-06	0.000103288	1	lncRNA
KD	ADNP	0.211617	9.75166e-06	0.00010364	0	protein_coding
KD	ADAM23	0.57091	9.82232e-06	0.000104319	0	protein_coding
KD	ZNF607	0.399653	9.86305e-06	0.00010468	0	protein_coding
KD	PPP2R3A	0.401826	9.88778e-06	0.00010487	0	protein_coding
KD	S100A13	-0.425347	9.92968e-06	0.000105162	0	protein_coding
KD	DENND1C	-0.865187	9.93247e-06	0.000105162	0	protein_coding
KD	KCNJ10	-1.01849	9.93572e-06	0.000105162	-1	protein_coding
KD	HGSNAT	0.573199	9.95588e-06	0.000105303	0	protein_coding
KD	CUL1	0.282799	9.97286e-06	0.000105411	0	protein_coding
KD	MSN	-1.00901	9.98736e-06	0.000105492	-1	protein_coding
KD	KLF3-AS1	1.8269	1.00161e-05	0.000105723	1	lncRNA
KD	STRAP	-0.24938	1.00445e-05	0.000105951	0	protein_coding
KD	NIPA1	-0.415446	1.00535e-05	0.000105973	0	protein_coding
KD	DIS3L	0.347808	1.01004e-05	0.000106395	0	protein_coding
KD	CCDC183-AS1	1.15491	1.01128e-05	0.000106453	1	lncRNA
KD	NFATC3	-0.31201	1.01364e-05	0.000106628	0	protein_coding
KD	SENP2	0.306769	1.01782e-05	0.000106996	0	protein_coding
KD	AIG1	0.315695	1.0228e-05	0.000107446	0	protein_coding
KD	GIPC1	-0.294721	1.03185e-05	0.000108225	0	protein_coding
KD	NFIB	0.537837	1.03225e-05	0.000108225	0	protein_coding
KD	ECEL1P2	0.947625	1.03231e-05	0.000108225	0	transcribed_unprocessed_pseudogene
KD	SAT1	0.281891	1.03812e-05	0.00010876	0	protein_coding
KD	UBTD2	0.311352	1.04293e-05	0.00010919	0	protein_coding
KD	DCP1A	-0.346811	1.04946e-05	0.000109799	0	protein_coding
KD	RCOR3	0.321878	1.05203e-05	0.000109994	0	protein_coding
KD	MAGEF1	-0.31489	1.05513e-05	0.000110243	0	protein_coding
KD	CRY1	-0.383372	1.06239e-05	0.000110927	0	protein_coding
KD	USF2	0.273278	1.06571e-05	0.000111198	0	protein_coding
KD	BST1	1.1183	1.06691e-05	0.000111248	1	protein_coding
KD	ZNF547	0.985401	1.07502e-05	0.000112018	0	protein_coding
KD	CAMKV	0.458597	1.08151e-05	0.000112554	0	protein_coding
KD	DCTPP1	-0.414776	1.08162e-05	0.000112554	0	protein_coding
KD	TARBP1	0.358164	1.08281e-05	0.000112602	0	protein_coding
KD	STARD9	-0.40715	1.08497e-05	0.000112751	0	protein_coding
KD	B4GALT1	-0.351787	1.09424e-05	0.000113638	0	protein_coding
KD	IBTK	-0.3498	1.10661e-05	0.000114713	0	protein_coding
KD	WAS	1.10149	1.10662e-05	0.000114713	1	protein_coding
KD	BCKDK	-0.360734	1.10682e-05	0.000114713	0	protein_coding
KD	PLPP5	0.364353	1.11177e-05	0.000115148	0	protein_coding
KD	AL139384.2	0.745539	1.11397e-05	0.000115299	0	lncRNA
KD	NKAPD1	-0.337192	1.11618e-05	0.000115451	0	protein_coding
KD	SNX10	-0.52339	1.12492e-05	0.000116216	0	protein_coding
KD	FBLN2	-0.510836	1.1253e-05	0.000116216	0	protein_coding
KD	SUSD5	0.543108	1.12584e-05	0.000116216	0	protein_coding
KD	PPID	-0.251591	1.12828e-05	0.000116391	0	protein_coding
KD	HBS1L	-0.318299	1.13056e-05	0.000116548	0	protein_coding
KD	ALDH18A1	0.239131	1.13202e-05	0.000116619	0	protein_coding
KD	HAUS5	0.2924	1.13309e-05	0.000116619	0	protein_coding
KD	AC010536.1	0.601203	1.13351e-05	0.000116619	0	lncRNA
KD	VAMP8	-0.522908	1.13449e-05	0.000116641	0	protein_coding
KD	AC009779.3	1.12189	1.13802e-05	0.000116895	1	protein_coding
KD	SNCA	-0.760345	1.13885e-05	0.000116895	0	protein_coding
KD	SNRPB	-0.335986	1.13922e-05	0.000116895	0	protein_coding
KD	RASIP1	-0.781362	1.14096e-05	0.000116995	0	protein_coding
KD	FJX1	0.527752	1.14387e-05	0.000117216	0	protein_coding
KD	AC093157.1	0.725129	1.14549e-05	0.000117304	0	lncRNA
KD	PKD2	0.268416	1.14683e-05	0.000117364	0	protein_coding
KD	NPEPL1	0.973147	1.14806e-05	0.000117412	0	protein_coding
KD	IDS	-0.767755	1.15693e-05	0.000118241	0	protein_coding
KD	XBP1	-0.359002	1.16177e-05	0.000118657	0	protein_coding
KD	PRLR	0.680386	1.16424e-05	0.000118831	0	protein_coding
KD	PDGFB	-0.977239	1.17016e-05	0.000119356	0	protein_coding
KD	LY6G5B	0.753414	1.17296e-05	0.000119563	0	protein_coding
KD	BTN3A2	-0.789874	1.17622e-05	0.000119817	0	protein_coding
KD	MX1	0.998401	1.178e-05	0.000119919	0	protein_coding
KD	AFAP1	-0.320367	1.18289e-05	0.000120326	0	protein_coding
KD	GRM2	0.612225	1.18376e-05	0.000120326	0	protein_coding
KD	RPS6KB1	-0.306808	1.18486e-05	0.000120326	0	protein_coding
KD	SORT1	-0.251382	1.18512e-05	0.000120326	0	protein_coding
KD	NSMCE1	0.570733	1.19517e-05	0.000121267	0	protein_coding
KD	DGAT1	-0.538214	1.19721e-05	0.000121394	0	protein_coding
KD	LINC00667	0.350316	1.19864e-05	0.000121459	0	lncRNA
KD	LZTS1	-0.42328	1.19969e-05	0.000121486	0	protein_coding
KD	SYTL2	0.64955	1.20434e-05	0.000121877	0	protein_coding
KD	ZNF131	0.234239	1.20884e-05	0.000122253	0	protein_coding
KD	CRABP2	-0.475116	1.20976e-05	0.000122266	0	protein_coding
KD	SHC1	0.229874	1.21222e-05	0.000122434	0	protein_coding
KD	BLACAT1	-0.645731	1.22417e-05	0.00012356	0	protein_coding
KD	ARFGAP3	-0.64866	1.22825e-05	0.000123891	0	protein_coding
KD	NIBAN2	-0.292241	1.24414e-05	0.000125412	0	protein_coding
KD	AP1S3	-0.508531	1.24863e-05	0.000125782	0	protein_coding
KD	CLK4	0.560232	1.25323e-05	0.000126164	0	protein_coding
KD	EIF2S3	-0.229195	1.25678e-05	0.000126439	0	protein_coding
KD	NSUN5P2	0.541294	1.2661e-05	0.000127294	0	transcribed_unprocessed_pseudogene
KD	CINP	-0.370774	1.26776e-05	0.000127378	0	protein_coding
KD	HLA-A	-0.343647	1.27677e-05	0.000128199	0	protein_coding
KD	SPINT1	0.233869	1.28519e-05	0.000128881	0	protein_coding
KD	FAM86HP	1.02385	1.28742e-05	0.000128881	1	transcribed_unprocessed_pseudogene
KD	CPNE2	-0.585687	1.28759e-05	0.000128881	0	protein_coding
KD	ISOC1	-0.449476	1.28792e-05	0.000128881	0	protein_coding
KD	MED16	0.412675	1.28922e-05	0.000128881	0	protein_coding
KD	CHST10	0.308849	1.28965e-05	0.000128881	0	protein_coding
KD	SLC2A12	0.715475	1.29004e-05	0.000128881	0	protein_coding
KD	C1QL3	0.972129	1.29022e-05	0.000128881	0	protein_coding
KD	JUNB	-0.928522	1.2931e-05	0.000129084	0	protein_coding
KD	MYCN	0.516015	1.29718e-05	0.000129408	0	protein_coding
KD	SLC6A8	0.233336	1.29862e-05	0.000129468	0	protein_coding
KD	AC132192.2	-0.907249	1.30787e-05	0.000130306	0	lncRNA
KD	AL450311.1	-1.17842	1.31446e-05	0.000130878	-1	lncRNA
KD	XDH	0.940929	1.31705e-05	0.000131052	0	protein_coding
KD	ZNF33A	0.293981	1.32522e-05	0.000131718	0	protein_coding
KD	RAPGEF1	0.234483	1.32565e-05	0.000131718	0	protein_coding
KD	TMED5	-0.374112	1.3263e-05	0.000131718	0	protein_coding
KD	HS3ST4	0.6027	1.32903e-05	0.000131904	0	protein_coding
KD	CCDC162P	1.13163	1.33014e-05	0.000131929	1	transcribed_unitary_pseudogene
KD	MMP24	0.704306	1.33416e-05	0.000132216	0	protein_coding
KD	B3GNT3	-1.04437	1.33474e-05	0.000132216	-1	protein_coding
KD	TUBA1A	0.59177	1.33633e-05	0.000132269	0	protein_coding
KD	HSPA2	-0.473229	1.33773e-05	0.000132269	0	protein_coding
KD	MIDN	0.330894	1.3382e-05	0.000132269	0	protein_coding
KD	PUS10	0.641451	1.33924e-05	0.000132269	0	protein_coding
KD	KIT	0.286017	1.33955e-05	0.000132269	0	protein_coding
KD	INSR	-0.311662	1.34331e-05	0.000132555	0	protein_coding
KD	FIGNL1	0.433851	1.35733e-05	0.000133853	0	protein_coding
KD	TRABD2B	0.414184	1.35952e-05	0.000133984	0	protein_coding
KD	DOCK1	-0.258561	1.36151e-05	0.000134095	0	protein_coding
KD	PLXNA4	0.595338	1.36268e-05	0.000134124	0	protein_coding
KD	WARS2-AS1	0.529568	1.3654e-05	0.000134287	0	lncRNA
KD	PNISR	0.222289	1.36607e-05	0.000134287	0	protein_coding
KD	PPARGC1B	-0.369993	1.36947e-05	0.000134536	0	protein_coding
KD	ZDHHC15	0.489785	1.37149e-05	0.000134648	0	protein_coding
KD	MIR302CHG	-0.31483	1.38305e-05	0.000135697	0	lncRNA
KD	SERINC3	-0.386143	1.38654e-05	0.000135953	0	protein_coding
KD	USP10	0.291223	1.38862e-05	0.000136071	0	protein_coding
KD	MACO1	-0.388056	1.39754e-05	0.000136858	0	protein_coding
KD	RNFT1	-0.723757	1.4073e-05	0.000137694	0	protein_coding
KD	GRIK4	0.59954	1.40862e-05	0.000137694	0	protein_coding
KD	DDHD2	-0.323006	1.40875e-05	0.000137694	0	protein_coding
KD	RAB3IP	0.315562	1.41396e-05	0.000138038	0	protein_coding
KD	BCL11A	0.334623	1.41406e-05	0.000138038	0	protein_coding
KD	CTH	-0.401221	1.42526e-05	0.000139044	0	protein_coding
KD	LTBP4	-0.465951	1.4376e-05	0.000140159	0	protein_coding
KD	MXRA8	-0.980576	1.44229e-05	0.000140527	0	protein_coding
KD	TOR4A	-0.904401	1.4452e-05	0.000140722	0	protein_coding
KD	ZNF790-AS1	0.492342	1.45675e-05	0.000141758	0	lncRNA
KD	SATB1	0.394883	1.46274e-05	0.000142251	0	protein_coding
KD	FRYL	-0.37793	1.46945e-05	0.000142814	0	protein_coding
KD	SFXN2	0.342029	1.47288e-05	0.000143058	0	protein_coding
KD	C21orf91	-0.342294	1.47422e-05	0.000143097	0	protein_coding
KD	HUWE1	-0.241294	1.47665e-05	0.000143243	0	protein_coding
KD	SCRN1	-0.669354	1.47757e-05	0.000143243	0	protein_coding
KD	FZD2	0.440984	1.48152e-05	0.000143536	0	protein_coding
KD	MARVELD3	0.263387	1.48432e-05	0.000143694	0	protein_coding
KD	FAM71F2	1.34507	1.4859e-05	0.000143694	1	protein_coding
KD	TMEM184B	0.438899	1.48594e-05	0.000143694	0	protein_coding
KD	HECTD2	0.37886	1.48872e-05	0.000143873	0	protein_coding
KD	TRIM41	0.362513	1.49399e-05	0.000144203	0	protein_coding
KD	ABCC4	-0.421106	1.49401e-05	0.000144203	0	protein_coding
KD	KIAA1522	0.303303	1.49915e-05	0.000144609	0	protein_coding
KD	PRICKLE1	0.416063	1.50061e-05	0.00014466	0	protein_coding
KD	FAM53C	0.25116	1.50274e-05	0.000144775	0	protein_coding
KD	STAC2	-0.522316	1.50893e-05	0.000145281	0	protein_coding
KD	RPUSD3	-0.344991	1.51075e-05	0.000145365	0	protein_coding
KD	RPL27	-0.618282	1.52012e-05	0.000146175	0	protein_coding
KD	PLXNA2	-0.581666	1.52168e-05	0.000146234	0	protein_coding
KD	KRTCAP3	-0.418998	1.52307e-05	0.000146277	0	protein_coding
KD	CD27-AS1	0.801105	1.52678e-05	0.000146542	0	lncRNA
KD	CYSTM1	-0.537872	1.53162e-05	0.000146915	0	protein_coding
KD	RHPN2	-0.325055	1.53406e-05	0.000147058	0	protein_coding
KD	PDIA4	-0.200425	1.54397e-05	0.000147884	0	protein_coding
KD	USH1C	-1.58911	1.54538e-05	0.000147884	-1	protein_coding
KD	AC008514.1	-0.972115	1.54554e-05	0.000147884	0	lncRNA
KD	FAM169A	-0.38606	1.55456e-05	0.000148623	0	protein_coding
KD	RALGPS1	0.583491	1.55519e-05	0.000148623	0	protein_coding
KD	OXR1	-0.515156	1.56599e-05	0.000149563	0	protein_coding
KD	NTNG1	0.985932	1.57691e-05	0.00015049	0	protein_coding
KD	AP002026.1	0.451489	1.57764e-05	0.00015049	0	lncRNA
KD	ZNF263	0.273057	1.57944e-05	0.000150568	0	protein_coding
KD	ISOC2	-0.402424	1.58098e-05	0.000150622	0	protein_coding
KD	ZNF554	0.487075	1.58802e-05	0.000151172	0	protein_coding
KD	ITPR3	-0.257574	1.58871e-05	0.000151172	0	protein_coding
KD	ITPRIPL2	-0.724123	1.5937e-05	0.000151553	0	protein_coding
KD	CSNK1E	-0.257819	1.59478e-05	0.000151563	0	protein_coding
KD	SP8	0.420078	1.59844e-05	0.000151817	0	protein_coding
KD	KIAA1549L	0.685566	1.60732e-05	0.000152567	0	protein_coding
KD	TGIF2	0.245922	1.61044e-05	0.00015277	0	protein_coding
KD	ASL	-0.430909	1.62557e-05	0.000154068	0	protein_coding
KD	SEMA3F	-0.337329	1.62613e-05	0.000154068	0	protein_coding
KD	PIM2	0.333556	1.63365e-05	0.000154686	0	protein_coding
KD	DYRK2	0.234561	1.63651e-05	0.000154863	0	protein_coding
KD	C18orf54	-0.397678	1.6406e-05	0.000155081	0	protein_coding
KD	ARIH1	-0.199342	1.6418e-05	0.000155081	0	protein_coding
KD	CPEB2	1.02079	1.64183e-05	0.000155081	1	protein_coding
KD	GPR143	0.395388	1.64475e-05	0.000155262	0	protein_coding
KD	RBMS1	-0.334899	1.64597e-05	0.000155268	0	protein_coding
KD	SMCHD1	-0.265368	1.64683e-05	0.000155268	0	protein_coding
KD	ERP29	-0.277194	1.64868e-05	0.000155287	0	protein_coding
KD	POLR1B	-0.309896	1.64904e-05	0.000155287	0	protein_coding
KD	ANAPC10	-0.722724	1.6695e-05	0.000157118	0	protein_coding
KD	RRAS	-0.759653	1.67524e-05	0.000157563	0	protein_coding
KD	REPIN1	0.568136	1.67805e-05	0.00015773	0	protein_coding
KD	RPS3A	-0.496614	1.68219e-05	0.000158013	0	protein_coding
KD	PTH2R	1.16101	1.68329e-05	0.000158013	1	protein_coding
KD	ADM5	0.709645	1.68413e-05	0.000158013	0	protein_coding
KD	MAFF	-0.849309	1.69071e-05	0.000158509	0	protein_coding
KD	ECE1	-0.217579	1.69146e-05	0.000158509	0	protein_coding
KD	HES3	0.725555	1.69274e-05	0.000158532	0	protein_coding
KD	DUSP19	-1.00559	1.69629e-05	0.000158769	-1	protein_coding
KD	SNN	0.205865	1.69832e-05	0.000158863	0	protein_coding
KD	PARM1	0.314	1.7041e-05	0.000159269	0	protein_coding
KD	NNAT	0.679618	1.70472e-05	0.000159269	0	protein_coding
KD	RSL24D1	-0.349553	1.71151e-05	0.000159734	0	protein_coding
KD	DCX	0.596937	1.71177e-05	0.000159734	0	protein_coding
KD	PKD1L1	1.46326	1.71327e-05	0.000159777	1	protein_coding
KD	MT-ND4L	0.418668	1.71842e-05	0.000160162	0	protein_coding
KD	RASL10B	0.684562	1.72858e-05	0.000161011	0	protein_coding
KD	TDRP	0.313481	1.73242e-05	0.000161271	0	protein_coding
KD	KRT18	-0.209487	1.73917e-05	0.00016173	0	protein_coding
KD	ZFHX4	0.743648	1.73944e-05	0.00016173	0	protein_coding
KD	MISP3	-1.41443	1.74101e-05	0.000161779	-1	protein_coding
KD	CCT7	-0.443213	1.74579e-05	0.000162045	0	protein_coding
KD	KIFC3	-0.731002	1.74597e-05	0.000162045	0	protein_coding
KD	GRHPR	-0.230308	1.75115e-05	0.00016227	0	protein_coding
KD	PHLDB3	-0.798119	1.75142e-05	0.00016227	0	protein_coding
KD	ADCY10P1	0.617995	1.75199e-05	0.00016227	0	transcribed_unprocessed_pseudogene
KD	AC073343.1	0.904104	1.7526e-05	0.00016227	0	unprocessed_pseudogene
KD	APEH	-0.218667	1.7541e-05	0.000162312	0	protein_coding
KD	ALPL	0.261876	1.7559e-05	0.000162381	0	protein_coding
KD	RPS10	-0.580328	1.7597e-05	0.000162609	0	protein_coding
KD	ING5	0.299409	1.76047e-05	0.000162609	0	protein_coding
KD	ADRA2C	-0.766116	1.77016e-05	0.000163332	0	protein_coding
KD	APLP1	-0.506399	1.77041e-05	0.000163332	0	protein_coding
KD	KLKB1	0.439652	1.77501e-05	0.000163659	0	protein_coding
KD	KDELR1	-0.334066	1.78155e-05	0.000164139	0	protein_coding
KD	AEBP1	-0.551669	1.78234e-05	0.000164139	0	protein_coding
KD	SPHK2	0.462422	1.78595e-05	0.000164373	0	protein_coding
KD	GAS1	1.04299	1.80036e-05	0.000165601	1	protein_coding
KD	SLC39A10	-0.348652	1.80764e-05	0.000166078	0	protein_coding
KD	HIST1H2BJ	0.712828	1.80821e-05	0.000166078	0	protein_coding
KD	FAM160B2	-0.387447	1.80952e-05	0.000166078	0	protein_coding
KD	CALR	-0.341986	1.80985e-05	0.000166078	0	protein_coding
KD	ZNF66	0.403712	1.81111e-05	0.000166096	0	protein_coding
KD	TOR1AIP2	-0.28265	1.81733e-05	0.000166567	0	protein_coding
KD	CHMP2A	-0.3442	1.82109e-05	0.000166717	0	protein_coding
KD	ZNF226	0.43969	1.82112e-05	0.000166717	0	protein_coding
KD	ACOX2	-0.967025	1.82645e-05	0.000167105	0	protein_coding
KD	RILP	-0.632875	1.82974e-05	0.000167308	0	protein_coding
KD	UHRF1BP1L	0.289165	1.83299e-05	0.000167506	0	protein_coding
KD	KIF16B	-0.344197	1.83482e-05	0.000167574	0	protein_coding
KD	RPS11	-0.327922	1.83977e-05	0.000167909	0	protein_coding
KD	CA12	0.508579	1.84066e-05	0.000167909	0	protein_coding
KD	EMX1	-1.65499	1.84345e-05	0.000168064	-1	protein_coding
KD	KDELR3	-0.714497	1.85343e-05	0.000168874	0	protein_coding
KD	C13orf42	0.396133	1.86001e-05	0.000169374	0	protein_coding
KD	GSTO1	-0.371301	1.86256e-05	0.000169506	0	protein_coding
KD	USF3	-0.391894	1.86866e-05	0.000169961	0	protein_coding
KD	MNT	0.444425	1.87913e-05	0.000170813	0	protein_coding
KD	TRIL	0.570902	1.88065e-05	0.000170851	0	protein_coding
KD	SPINK5	0.375937	1.88505e-05	0.000171149	0	protein_coding
KD	STC2	-0.536554	1.89175e-05	0.000171657	0	protein_coding
KD	TIE1	-1.28241	1.90363e-05	0.000172634	-1	protein_coding
KD	ZNF883	0.351636	1.90539e-05	0.000172692	0	protein_coding;transcribed_unprocessed_pseudogene
KD	IMPAD1	-0.331633	1.90766e-05	0.000172796	0	protein_coding
KD	KIAA0930	0.227684	1.91899e-05	0.000173664	0	protein_coding
KD	ZXDC	0.267305	1.91949e-05	0.000173664	0	protein_coding
KD	ZNF117	0.660212	1.94117e-05	0.000175523	0	protein_coding
KD	UQCRQ	-0.324307	1.94986e-05	0.000176206	0	protein_coding
KD	CFDP1	-0.311012	1.96835e-05	0.000177773	0	protein_coding
KD	BCORL1	-0.497093	1.9706e-05	0.000177867	0	protein_coding
KD	NFE2	-0.834562	1.9717e-05	0.000177867	0	protein_coding
KD	BICRAL	-0.32532	2.00148e-05	0.000180304	0	protein_coding
KD	APLNR	-2.52288	2.00171e-05	0.000180304	-1	protein_coding
KD	TEX2	-0.473209	2.00221e-05	0.000180304	0	protein_coding
KD	ANXA6	-0.289713	2.01384e-05	0.000181246	0	protein_coding
KD	ARHGEF19	0.423182	2.01522e-05	0.000181264	0	protein_coding
KD	HS1BP3	-0.370246	2.0212e-05	0.000181696	0	protein_coding
KD	SNRPA1	-0.224508	2.0238e-05	0.000181824	0	protein_coding
KD	EXOC7	0.243863	2.02594e-05	0.000181911	0	protein_coding
KD	ZNF875	0.230076	2.04104e-05	0.00018301	0	protein_coding
KD	ATPSCKMT	-0.609705	2.04169e-05	0.00018301	0	protein_coding
KD	CCNE1	-0.260988	2.04174e-05	0.00018301	0	protein_coding
KD	IFITM1	-0.489096	2.04304e-05	0.000183021	0	protein_coding
KD	SIRT7	0.36036	2.05586e-05	0.000184063	0	protein_coding
KD	PTAR1	0.397294	2.07812e-05	0.000185948	0	protein_coding
KD	CSRNP2	0.255604	2.08147e-05	0.000186139	0	protein_coding
KD	LRFN5	-1.21392	2.08437e-05	0.000186291	-1	protein_coding
KD	PKP3	-1.17652	2.08584e-05	0.000186315	-1	protein_coding
KD	FAM13C	0.921887	2.09101e-05	0.000186669	0	protein_coding
KD	ZMAT4	0.548833	2.09442e-05	0.000186851	0	protein_coding
KD	CARF	0.542358	2.09547e-05	0.000186851	0	protein_coding
KD	LINC01515	0.864269	2.097e-05	0.00018688	0	lncRNA
KD	IGLON5	-0.375623	2.10274e-05	0.000187283	0	protein_coding
KD	STAP2	-0.574677	2.1045e-05	0.000187332	0	protein_coding
KD	CKMT1B	-0.627852	2.11042e-05	0.000187751	0	protein_coding
KD	KRCC1	0.467032	2.1308e-05	0.000189455	0	protein_coding
KD	ZFAND5	0.302352	2.13622e-05	0.000189828	0	protein_coding
KD	NUDT19	1.2166	2.14224e-05	0.000190253	1	protein_coding
KD	PKP4	0.28922	2.14831e-05	0.000190648	0	protein_coding
KD	PITPNM1	-0.466579	2.14915e-05	0.000190648	0	protein_coding
KD	SLC50A1	-0.435835	2.16901e-05	0.000192299	0	protein_coding
KD	CORO1A	-0.66135	2.17376e-05	0.00019261	0	protein_coding
KD	PTPN11	-0.252406	2.18069e-05	0.000193113	0	protein_coding
KD	MAP2K4	0.306241	2.21011e-05	0.000195606	0	protein_coding
KD	ACP6	-0.285775	2.21444e-05	0.000195877	0	protein_coding
KD	RANGRF	-0.372451	2.22362e-05	0.00019656	0	protein_coding
KD	TMEM38B	-0.453725	2.2247e-05	0.00019656	0	protein_coding
KD	FGF8	-1.04965	2.22841e-05	0.000196775	-1	protein_coding
KD	MAMDC2	0.472656	2.23069e-05	0.000196833	0	protein_coding
KD	IDO1	1.2704	2.23161e-05	0.000196833	1	protein_coding
KD	BEND6	0.749903	2.23502e-05	0.000197021	0	protein_coding
KD	TEX261	-0.327949	2.2367e-05	0.000197057	0	protein_coding
KD	FNIP1	-0.326411	2.23909e-05	0.000197154	0	protein_coding
KD	MAP4K3-DT	-0.848892	2.25719e-05	0.000198635	0	lncRNA
KD	RGMB	0.387931	2.2622e-05	0.000198963	0	protein_coding
KD	ANK3	0.284974	2.26366e-05	0.000198978	0	protein_coding
KD	AL121885.2	-0.549205	2.26551e-05	0.000199028	0	lncRNA
KD	AL353138.1	-1.10035	2.27984e-05	0.000200173	-1	lncRNA
KD	SEL1L	-0.223392	2.29482e-05	0.000201374	0	protein_coding
KD	PGF	-0.884368	2.2995e-05	0.000201641	0	protein_coding
KD	SCARA3	0.422589	2.30048e-05	0.000201641	0	protein_coding
KD	MFAP2	0.242898	2.30333e-05	0.000201776	0	protein_coding
KD	AC100803.3	-1.34931	2.31787e-05	0.000202935	-1	lncRNA
KD	RNF38	0.321742	2.34474e-05	0.000205172	0	protein_coding
KD	MAP1S	0.393361	2.35222e-05	0.000205709	0	protein_coding
KD	EFEMP2	-1.00431	2.35791e-05	0.000206091	-1	protein_coding
KD	HAGHL	-0.908418	2.36784e-05	0.000206841	0	protein_coding
KD	ARHGAP23	-0.337158	2.37189e-05	0.000207078	0	protein_coding
KD	MELK	-0.236423	2.37357e-05	0.000207108	0	protein_coding
KD	ZMYM1	-0.415481	2.37719e-05	0.000207307	0	protein_coding
KD	ZNF154	0.567644	2.38252e-05	0.000207654	0	protein_coding
KD	TSC2	0.27683	2.38434e-05	0.000207696	0	protein_coding
KD	LNPK	-0.359529	2.39538e-05	0.00020854	0	protein_coding
KD	ENO3	-0.390289	2.40892e-05	0.000209601	0	protein_coding
KD	THSD7B	0.634553	2.41201e-05	0.000209751	0	protein_coding
KD	POU6F1	0.446911	2.42093e-05	0.000210408	0	protein_coding
KD	WSB1	0.242966	2.4242e-05	0.000210458	0	protein_coding
KD	HDAC2-AS2	0.372501	2.42422e-05	0.000210458	0	lncRNA
KD	FHL3	0.320043	2.42822e-05	0.000210541	0	protein_coding
KD	ZNF195	0.227749	2.42901e-05	0.000210541	0	protein_coding
KD	TIA1	0.288935	2.42927e-05	0.000210541	0	protein_coding
KD	PRPH	-1.025	2.43964e-05	0.000211322	-1	protein_coding
KD	KNSTRN	-0.279076	2.44314e-05	0.000211506	0	protein_coding
KD	ITGAM	-1.7287	2.45368e-05	0.0002123	-1	protein_coding
KD	IL13RA1	-0.570692	2.45974e-05	0.000212648	0	protein_coding
KD	FKBP5	-0.265703	2.46046e-05	0.000212648	0	protein_coding
KD	ECEL1	-0.389638	2.4657e-05	0.000212982	0	protein_coding
KD	NAV3	0.718595	2.47079e-05	0.000213302	0	protein_coding
KD	EIF2D	-0.337535	2.48238e-05	0.000214107	0	protein_coding
KD	AL355877.1	-0.972027	2.48288e-05	0.000214107	0	transcribed_unprocessed_pseudogene
KD	AR	0.309255	2.49444e-05	0.000214983	0	protein_coding
KD	RPL12P4	-0.856609	2.49823e-05	0.000215191	0	processed_pseudogene
KD	ACADSB	-0.428965	2.50082e-05	0.000215235	0	protein_coding
KD	ZNF708	0.327382	2.50254e-05	0.000215235	0	protein_coding
KD	PCF11	0.262028	2.50293e-05	0.000215235	0	protein_coding
KD	AP000459.2	0.491643	2.50901e-05	0.000215638	0	lncRNA
KD	TCIRG1	-0.74484	2.51414e-05	0.000215959	0	protein_coding
KD	HSD17B14	-0.7218	2.52e-05	0.000216204	0	protein_coding
KD	PLP1	0.685209	2.52003e-05	0.000216204	0	protein_coding
KD	SGMS1	-0.396675	2.52119e-05	0.000216204	0	protein_coding
KD	F10	-1.82666	2.53525e-05	0.000217289	-1	protein_coding
KD	PKIB	-0.475904	2.54467e-05	0.000217976	0	protein_coding
KD	EPHA3	0.980869	2.55048e-05	0.000218352	0	protein_coding
KD	LAG3	-0.836103	2.55555e-05	0.000218665	0	protein_coding
KD	HIST2H2BE	0.617151	2.56256e-05	0.000219144	0	protein_coding
KD	CAP1	-0.282127	2.56452e-05	0.00021919	0	protein_coding
KD	CALU	-0.197453	2.56729e-05	0.000219305	0	protein_coding
KD	RABEPK	0.318086	2.56958e-05	0.00021938	0	protein_coding
KD	MAU2	0.262637	2.57403e-05	0.000219638	0	protein_coding
KD	PLIN3	-0.356869	2.577e-05	0.00021977	0	protein_coding
KD	MCM5	0.281379	2.57962e-05	0.000219873	0	protein_coding
KD	LRRC20	-0.341108	2.59701e-05	0.000221232	0	protein_coding
KD	SLC18B1	-0.339399	2.62102e-05	0.000223155	0	protein_coding
KD	TMEM8B	0.400966	2.62323e-05	0.00022322	0	protein_coding
KD	AC091820.1	-0.977838	2.64009e-05	0.000224531	0	lncRNA
KD	C2CD5	0.24825	2.64354e-05	0.000224701	0	protein_coding
KD	IKBIP	-0.410832	2.6496e-05	0.00022501	0	protein_coding
KD	SLC26A2	-0.484255	2.65009e-05	0.00022501	0	protein_coding
KD	OCLN	-0.364878	2.65391e-05	0.000225211	0	protein_coding
KD	COX19	0.299045	2.66121e-05	0.000225706	0	protein_coding
KD	ZNF738	0.25093	2.67244e-05	0.000226535	0	protein_coding
KD	MYO10	0.198391	2.68762e-05	0.000227696	0	protein_coding
KD	SCAMP5	-0.262809	2.69413e-05	0.000228066	0	protein_coding
KD	LSAMP	0.458358	2.69494e-05	0.000228066	0	protein_coding
KD	CYTH2	0.276669	2.69941e-05	0.00022832	0	protein_coding
KD	HAPLN3	0.635224	2.70699e-05	0.000228835	0	protein_coding
KD	SHROOM2	0.26158	2.72361e-05	0.000230036	0	protein_coding
KD	TRIM47	-0.870028	2.72417e-05	0.000230036	0	protein_coding
KD	RAB20	-0.548618	2.73093e-05	0.000230429	0	protein_coding
KD	SLC9A5	-0.960113	2.73181e-05	0.000230429	0	protein_coding
KD	OSBPL10	0.200251	2.73385e-05	0.000230475	0	protein_coding
KD	PTPN21	0.307515	2.73915e-05	0.000230796	0	protein_coding
KD	AC009312.1	0.936148	2.74124e-05	0.000230847	0	lncRNA
KD	PHYHD1	-0.567593	2.74557e-05	0.000231085	0	protein_coding
KD	NR4A1	-1.00138	2.74715e-05	0.000231093	-1	protein_coding
KD	BLOC1S5	-0.336652	2.7581e-05	0.000231767	0	protein_coding
KD	TFCP2L1	-0.554388	2.75816e-05	0.000231767	0	protein_coding
KD	VLDLR-AS1	-0.744404	2.78031e-05	0.000233417	0	lncRNA
KD	FKBP9	-0.625994	2.78082e-05	0.000233417	0	protein_coding
KD	EPPK1	-0.6818	2.78531e-05	0.000233667	0	protein_coding
KD	EXOC4	-0.279321	2.78787e-05	0.000233754	0	protein_coding
KD	HLA-G	-1.44254	2.79367e-05	0.000234059	-1	protein_coding
KD	POLI	0.421682	2.79453e-05	0.000234059	0	protein_coding
KD	SEMA4A	0.59915	2.79799e-05	0.000234222	0	protein_coding
KD	MTDH	-0.330393	2.80557e-05	0.000234729	0	protein_coding
KD	TOX	0.805279	2.80953e-05	0.000234934	0	protein_coding
KD	CREB3L2	0.225033	2.81818e-05	0.000235529	0	protein_coding
KD	TMBIM6	-0.216704	2.83642e-05	0.000236925	0	protein_coding
KD	SNHG15	-0.550791	2.83986e-05	0.000237084	0	lncRNA
KD	KDELR2	-0.205132	2.863e-05	0.000238887	0	protein_coding
KD	IFI6	-0.783556	2.86815e-05	0.000239188	0	protein_coding
KD	LAD1	-0.290777	2.87455e-05	0.000239522	0	protein_coding
KD	CH25H	1.7824	2.87526e-05	0.000239522	1	protein_coding
KD	HPS6	-0.614113	2.88087e-05	0.00023976	0	protein_coding
KD	TRAF3IP2	-0.328934	2.88261e-05	0.00023976	0	protein_coding
KD	TAX1BP1	-0.270961	2.88277e-05	0.00023976	0	protein_coding
KD	ZFAS1	-0.38288	2.88476e-05	0.000239796	0	lncRNA
KD	KLK10	-0.99893	2.90018e-05	0.000240949	0	protein_coding
KD	TET3	0.196622	2.90241e-05	0.000241005	0	protein_coding
KD	LETM1	-0.320876	2.90669e-05	0.000241146	0	protein_coding
KD	ZNF730	-0.532164	2.90724e-05	0.000241146	0	protein_coding
KD	STMN2	0.862677	2.91134e-05	0.000241357	0	protein_coding
KD	RNF128	0.797322	2.91914e-05	0.000241874	0	protein_coding
KD	PPIB	-0.354368	2.92423e-05	0.000242057	0	protein_coding
KD	CEP68	0.250908	2.92448e-05	0.000242057	0	protein_coding
KD	LETMD1	0.375472	2.93818e-05	0.000242976	0	protein_coding
KD	ENG	-0.695179	2.93873e-05	0.000242976	0	protein_coding
KD	ZNF266	0.326639	2.94469e-05	0.000243223	0	protein_coding
KD	SMAD7	-0.429232	2.94487e-05	0.000243223	0	protein_coding
KD	EPOR	-0.575744	2.95522e-05	0.000243948	0	protein_coding
KD	TMEM92	-0.475393	2.95733e-05	0.000243992	0	protein_coding
KD	TMED4	0.243629	2.97145e-05	0.000245026	0	protein_coding
KD	IGFBP5	0.841308	2.97832e-05	0.000245461	0	protein_coding
KD	HSPB8	-0.450715	2.98524e-05	0.0002459	0	protein_coding
KD	TCF7L1	0.418375	2.98944e-05	0.000246115	0	protein_coding
KD	DYRK1B	0.627203	2.99553e-05	0.000246485	0	protein_coding
KD	EPC2	0.304861	2.99929e-05	0.00024663	0	protein_coding
KD	LAMA4	0.923606	3.00048e-05	0.00024663	0	protein_coding
KD	EMC1	-0.233555	3.03172e-05	0.000249022	0	protein_coding
KD	ENOSF1	0.312432	3.03281e-05	0.000249022	0	protein_coding
KD	FNDC10	-0.675805	3.06048e-05	0.000251161	0	protein_coding
KD	FGFR1OP	0.342909	3.06598e-05	0.000251479	0	protein_coding
KD	CTPS1	0.279135	3.07787e-05	0.00025232	0	protein_coding
KD	ENDOV	0.769849	3.07978e-05	0.000252343	0	protein_coding
KD	UBR3	-0.326828	3.08253e-05	0.000252434	0	protein_coding
KD	SRRM4	0.77917	3.08571e-05	0.000252561	0	protein_coding
KD	TUSC1	0.860343	3.1066e-05	0.000254136	0	protein_coding
KD	GEMIN4	-0.298434	3.11412e-05	0.000254551	0	protein_coding
KD	ZNF428	0.38117	3.11563e-05	0.000254551	0	protein_coding
KD	NUDT9	-0.287384	3.11661e-05	0.000254551	0	protein_coding
KD	PROM1	0.280919	3.12274e-05	0.000254917	0	protein_coding
KD	RCOR1	-0.373877	3.12531e-05	0.000254992	0	protein_coding
KD	MRI1	-0.43551	3.12944e-05	0.000255194	0	protein_coding
KD	GDF15	-1.26361	3.13541e-05	0.000255546	-1	protein_coding
KD	ADM2	-0.377344	3.16016e-05	0.000257427	0	protein_coding
KD	GMPR2	-0.290998	3.16312e-05	0.000257533	0	protein_coding
KD	SETD3	-0.203615	3.16627e-05	0.000257554	0	protein_coding
KD	DNAJC14	-0.233883	3.16672e-05	0.000257554	0	protein_coding
KD	ZNF835	1.09453	3.17689e-05	0.000258246	1	protein_coding
KD	GFPT1	-0.257709	3.18193e-05	0.00025852	0	protein_coding
KD	TMEM132B	0.508247	3.187e-05	0.000258795	0	protein_coding
KD	MID1	-0.359863	3.19158e-05	0.000259031	0	protein_coding
KD	TRIB3	-0.838388	3.20025e-05	0.000259599	0	protein_coding
KD	SLC22A31	0.777985	3.20365e-05	0.000259737	0	protein_coding
KD	ASXL2	-0.264371	3.21083e-05	0.000260183	0	protein_coding
KD	NOA1	-0.306591	3.2176e-05	0.000260595	0	protein_coding
KD	CXXC5	-0.298005	3.22061e-05	0.000260702	0	protein_coding
KD	DUSP8	0.740043	3.22376e-05	0.000260714	0	protein_coding
KD	ZBED5	0.241899	3.22412e-05	0.000260714	0	protein_coding
KD	RFX1	0.391679	3.24091e-05	0.000261934	0	protein_coding
KD	ADAP1	-0.573127	3.24658e-05	0.000262255	0	protein_coding
KD	LINC01967	1.26433	3.25311e-05	0.000262646	1	lncRNA
KD	MED29	0.30245	3.25514e-05	0.000262672	0	protein_coding
KD	AFG3L1P	0.39202	3.25853e-05	0.000262808	0	transcribed_unitary_pseudogene
KD	SLC30A9	-0.245115	3.26839e-05	0.000263391	0	protein_coding
KD	FZD8	0.8453	3.2696e-05	0.000263391	0	protein_coding
KD	NPAS3	0.690381	3.27087e-05	0.000263391	0	protein_coding
KD	SIX5	0.343624	3.27702e-05	0.000263749	0	protein_coding
KD	MFNG	-0.956177	3.28202e-05	0.000264014	0	protein_coding
KD	LFNG	-0.538969	3.28739e-05	0.000264209	0	protein_coding
KD	ANKRD17	-0.204296	3.28787e-05	0.000264209	0	protein_coding
KD	PRPF18	-0.431776	3.30657e-05	0.000265574	0	protein_coding
KD	MT-ND5	0.395621	3.32686e-05	0.000267065	0	protein_coding
KD	SPTBN1	0.198744	3.33096e-05	0.000267255	0	protein_coding
KD	ATP7A	-0.570036	3.33347e-05	0.000267318	0	protein_coding
KD	MAD2L2	0.299419	3.34412e-05	0.000268007	0	protein_coding
KD	SNU13	-0.216454	3.34554e-05	0.000268007	0	protein_coding
KD	ZNF711	0.40535	3.37149e-05	0.000269946	0	protein_coding
KD	RAB30	0.445922	3.37946e-05	0.000270309	0	protein_coding
KD	RPS24	-0.302243	3.38149e-05	0.000270309	0	protein_coding
KD	RRP1B	-0.203821	3.38246e-05	0.000270309	0	protein_coding
KD	PUS1	0.249567	3.38302e-05	0.000270309	0	protein_coding
KD	CHMP2B	-0.335134	3.38724e-05	0.000270507	0	protein_coding
KD	STK3	-0.396861	3.39706e-05	0.000271056	0	protein_coding
KD	EDA	0.41491	3.39762e-05	0.000271056	0	protein_coding
KD	PDCL3P4	1.15314	3.40645e-05	0.00027162	1	processed_pseudogene
KD	FADS1	-0.250937	3.40963e-05	0.000271733	0	protein_coding
KD	OSBPL8	-0.39408	3.41348e-05	0.000271899	0	protein_coding
KD	SPRED2	-0.313924	3.41716e-05	0.000272053	0	protein_coding
KD	PDE6G	-0.889934	3.42289e-05	0.00027225	0	protein_coding
KD	ITGA7	0.402915	3.42392e-05	0.00027225	0	protein_coding
KD	SRM	0.248866	3.42493e-05	0.00027225	0	protein_coding
KD	ZNF48	0.282628	3.43616e-05	0.000273003	0	protein_coding
KD	ZNF829	0.385489	3.44224e-05	0.000273345	0	protein_coding
KD	DHX34	0.269254	3.47232e-05	0.000275592	0	protein_coding
KD	MAD2L1	-0.305787	3.47685e-05	0.00027581	0	protein_coding
KD	NLRC3	1.30692	3.49468e-05	0.000277082	1	protein_coding
KD	NMB	-0.598859	3.5025e-05	0.00027756	0	protein_coding
KD	FNBP1L	0.179062	3.53461e-05	0.000279749	0	protein_coding
KD	LARGE1	0.209361	3.53516e-05	0.000279749	0	protein_coding
KD	GAPVD1	-0.227461	3.53721e-05	0.000279749	0	protein_coding
KD	AP1G2	0.362079	3.53736e-05	0.000279749	0	protein_coding
KD	CAMLG	-0.275402	3.54899e-05	0.000280525	0	protein_coding
KD	TUBA4A	-0.538925	3.57325e-05	0.000282216	0	protein_coding
KD	ARHGDIA	-0.269545	3.57404e-05	0.000282216	0	protein_coding
KD	PLEKHA8	-0.321804	3.58666e-05	0.000283068	0	protein_coding
KD	ZBTB33	-0.421628	3.59121e-05	0.000283282	0	protein_coding
KD	RAB35	-0.266119	3.59603e-05	0.000283518	0	protein_coding
KD	PSD	-0.741177	3.60098e-05	0.000283741	0	protein_coding
KD	RAI2	0.896834	3.60254e-05	0.000283741	0	protein_coding
KD	RPL12P16	-0.755498	3.60798e-05	0.000284025	0	processed_pseudogene
KD	NCAN	0.366946	3.61305e-05	0.000284279	0	protein_coding
KD	GPR1	1.97013	3.62588e-05	0.000285143	1	protein_coding
KD	CXCL16	-0.911488	3.63448e-05	0.000285675	0	protein_coding
KD	APOL2	-0.468083	3.65475e-05	0.000287122	0	protein_coding
KD	ZNF512B	0.367749	3.66105e-05	0.00028747	0	protein_coding
KD	PANX1	0.282748	3.67842e-05	0.000288688	0	protein_coding
KD	ICE2	0.236195	3.6812e-05	0.00028876	0	protein_coding
KD	TMEM63B	-0.25676	3.69385e-05	0.000289605	0	protein_coding
KD	EIF4A2	-0.20619	3.69934e-05	0.000289809	0	protein_coding
KD	GUCD1	0.268883	3.70021e-05	0.000289809	0	protein_coding
KD	QSER1	-0.262035	3.71912e-05	0.000291042	0	protein_coding
KD	ATXN1	0.575157	3.71972e-05	0.000291042	0	protein_coding
KD	CIB1	-0.364866	3.72232e-05	0.000291098	0	protein_coding
KD	TMEM254	0.329455	3.72452e-05	0.000291123	0	protein_coding
KD	TGFA	-0.869019	3.73599e-05	0.000291872	0	protein_coding
KD	NPRL3	-0.379152	3.74334e-05	0.000292299	0	protein_coding
KD	PCMT1	-0.32433	3.75473e-05	0.000292853	0	protein_coding
KD	EIF3A	-0.204902	3.75815e-05	0.000292853	0	protein_coding
KD	AL442636.1	1.44076	3.75878e-05	0.000292853	1	lncRNA
KD	AC027020.2	1.32541	3.75881e-05	0.000292853	1	lncRNA
KD	ZNF776	0.281291	3.75992e-05	0.000292853	0	protein_coding
KD	ANP32A	-0.190504	3.79166e-05	0.000295093	0	protein_coding
KD	C3	-1.45111	3.79249e-05	0.000295093	-1	protein_coding
KD	CD40	-0.561138	3.82755e-05	0.000297557	0	protein_coding
KD	PSAT1	-0.323433	3.82981e-05	0.000297557	0	protein_coding
KD	RPL10	-0.28955	3.82994e-05	0.000297557	0	protein_coding
KD	AC005609.5	1.01759	3.83403e-05	0.000297725	1	lncRNA
KD	SLC36A4	-0.409698	3.84641e-05	0.000298536	0	protein_coding
KD	KLRA1P	0.538952	3.8637e-05	0.000299728	0	transcribed_unprocessed_pseudogene
KD	GABRG2	1.24356	3.88217e-05	0.000301009	1	protein_coding
KD	MTHFD1L	-0.226	3.89606e-05	0.000301856	0	protein_coding
KD	ZBTB43	0.292081	3.89699e-05	0.000301856	0	protein_coding
KD	AC007218.1	-0.747583	3.91123e-05	0.000302807	0	lncRNA
KD	GGA1	0.254305	3.92302e-05	0.000303439	0	protein_coding
[truncated: 13,456 more rows]
